# Supplementary material for: Entwined African and Asian genetic roots of medieval peoples of the Swahili coast
Source: Nature. 2023 Mar 29;615(7954):866–73. doi: 10.1038/s41586-023-05754-w (PMC10060156; doi:10.1038/s41586-023-05754-w)
Supplement: Supplementary file 4 — This file contains Supplementary Data files 1–7. [file 41586_2023_5754_MOESM4_ESM.xlsx]

## Sheet: 1 | newly_reported_libraries
Library ID (we list all libraries from individuals with newly reported data in this study)	Master ID (lab)	ANALYZED/REPORTED/FAILED status for library. If ANALYZED which means included in genome-wide analyses note any flags about possible quality issues in parentheses. If REPORTED explain why it is not included in genome-wide analysis and only reported. If FAILED, give reason.	Skeletal Code	Date mean in BP in years before 1950 CE	Full Date: One of two formats. (Format 1) 95.4% CI calibrated radiocarbon age (Conventional Radiocarbon Age BP, Lab number) e.g. 2624-2350 calBCE (3990±40 BP, Ua-35016). (Format 2) Archaeological context range, e.g. 2500-1700 BCE	Site	Country	Latitude	Longitude	Skeletal Element Used for aDNA	amount of powder used in extraction (mg)	DNA extraction	Extraction Method	Library preparation	amount of powder in library (mg)	UDG treatment	Library Prep Method	Target enrichment performed	mt Enrichment Method	1240K Enrichment Method	Sequencing platform for 1240k capture data	Read Length	Shotgun percentage mapping to hg19	Shotgun mean sequence length	mtDNA coverage	mtDNA mean -or- median read length	mtDNA fraction of C-to-T damage in last base	mtDNA match to consensus sequence 95% CI	mtDNA haplogroup	1240K coverage at targeted positions	1240K unique SNPs hit	1240K mean -or- median read length	1240K fraction of C-to-T damage in last base	1240K sequences hitting X chr	1240K sequences hitting Y chr	Genetically determined sex	X chromosome contamination estimate for males with sufficient coverage (<200 ANGSD SNPs)
S14775.Y1.E1.L1	I14775	FAILED (<2500.SNPs, sexratio=0.043, damage.ds.half=0.007)	B29B.5	400	1400-1700 CE	Bungule	Kenya	-3.84682	38.6753	tooth	38	robotic	Rohland 2018 (Dabney Buffer, silica beads)	double-stranded	7.6	partial	Rohland 2015; silica coated magnetic beads and 7x volume PB (Qiagen) for cleanups, Bst2.0 in smaller volume, 100ul total PCR volume, higher primer concentration, SPRI cleanup of PCR	Nuclear (1240k) and MT together	Fu 2013; simultaneous enrichment of ~1.2M SNPs and mtDNA	Fu 2013; simultaneous enrichment of ~1.2M SNPs and mtDNA	NextSeq 500	2x76, 2x7	6.78544e-05	48	0.1506	n/a (<2x coverage)	n/a (<2x coverage)	n/a (<2x coverage)	n/a (<2x coverage)	0.001	774	64.9	0.007	22	1	F	n/a (female)
S14776.Y1.E1.L1	I14776	FAILED (<2500.SNPs, sexratio=0.29, damage.ds.half=0.005)	B29B.6	400	1400-1700 CE	Bungule	Kenya	-3.84682	38.6753	tooth	38	robotic	Rohland 2018 (Dabney Buffer, silica beads)	double-stranded	7.6	partial	Rohland 2015; silica coated magnetic beads and 7x volume PB (Qiagen) for cleanups, Bst2.0 in smaller volume, 100ul total PCR volume, higher primer concentration, SPRI cleanup of PCR	Nuclear (1240k) and MT together	Fu 2013; simultaneous enrichment of ~1.2M SNPs and mtDNA	Fu 2013; simultaneous enrichment of ~1.2M SNPs and mtDNA	NextSeq 500	2x76, 2x7	8.08931e-05	33.3	0.05094	n/a (<2x coverage)	n/a (<2x coverage)	n/a (<2x coverage)	n/a (<2x coverage)	0.001	713	65.5	0.005	15	6	U	n /a (sex unknown)
S14777.Y1.E1.L1	I14777	FAILED (<500.SNPs, damage.ds.half=0.009)	B29B.7	400	1400-1700 CE	Bungule	Kenya	-3.84682	38.6753	tooth	39	robotic	Rohland 2018 (Dabney Buffer, silica beads)	double-stranded	7.8	partial	Rohland 2015; silica coated magnetic beads and 7x volume PB (Qiagen) for cleanups, Bst2.0 in smaller volume, 100ul total PCR volume, higher primer concentration, SPRI cleanup of PCR	Nuclear (1240k) and MT together	Fu 2013; simultaneous enrichment of ~1.2M SNPs and mtDNA	Fu 2013; simultaneous enrichment of ~1.2M SNPs and mtDNA	NextSeq 500	2x76, 2x7	4.47001e-05	37.2	0.01002	n/a (<2x coverage)	n/a (<2x coverage)	n/a (<2x coverage)	n/a (<2x coverage)	0	67	56.8	0.009	2	0	U	n/a (sex unknown)
S14778.Y1.E1.L1	I14778	FAILED (<2500.SNPs, sexratio=0.11, damage.ds.half=0.013)	B29B.8	400	1400-1700 CE	Bungule	Kenya	-3.84682	38.6753	tooth	36	robotic	Rohland 2018 (Dabney Buffer, silica beads)	double-stranded	7.2	partial	Rohland 2015; silica coated magnetic beads and 7x volume PB (Qiagen) for cleanups, Bst2.0 in smaller volume, 100ul total PCR volume, higher primer concentration, SPRI cleanup of PCR	Nuclear (1240k) and MT together	Fu 2013; simultaneous enrichment of ~1.2M SNPs and mtDNA	Fu 2013; simultaneous enrichment of ~1.2M SNPs and mtDNA	NextSeq 500	2x76, 2x7	4.01048e-05	37.7	0.1616	n/a (<2x coverage)	n/a (<2x coverage)	n/a (<2x coverage)	n/a (<2x coverage)	0.001	772	60.8	0.013	16	2	U	n /a (sex unknown)
S14779.Y1.E1.L1	I14779	FAILED (<500.SNPs, sexratio=0.24, damage.ds.half=0.011)	B29B.9	400	1400-1700 CE	Bungule	Kenya	-3.84682	38.6753	tooth	35	robotic	Rohland 2018 (Dabney Buffer, silica beads)	double-stranded	7	partial	Rohland 2015; silica coated magnetic beads and 7x volume PB (Qiagen) for cleanups, Bst2.0 in smaller volume, 100ul total PCR volume, higher primer concentration, SPRI cleanup of PCR	Nuclear (1240k) and MT together	Fu 2013; simultaneous enrichment of ~1.2M SNPs and mtDNA	Fu 2013; simultaneous enrichment of ~1.2M SNPs and mtDNA	NextSeq 500	2x76, 2x7	8.28832e-05	39.8	0.01617	n/a (<2x coverage)	n/a (<2x coverage)	n/a (<2x coverage)	n/a (<2x coverage)	0	208	60.5	0.011	13	4	U	n /a (sex unknown)
S17398.Y1.E1.L1	I17398	FAILED (2500.SNPs, damage.ss.half=0.021)	B29B.1	400	1400-1700 CE	Bungule	Kenya	-3.84682	38.6753	tooth	38	robotic	Rohland 2018 (Dabney Buffer, silica beads)	single-stranded	7.6	USER	Gansauge 2020	Nuclear (1240k) and MT together	Fu 2013; simultaneous enrichment of ~1.2M SNPs and mtDNA	Fu 2013; simultaneous enrichment of ~1.2M SNPs and mtDNA	HiSeq X10	2x101, 2x8	0.000757371	47.9	0.1061	n/a (<2x coverage)	n/a (<2x coverage)	n/a (<2x coverage)	n/a (<2x coverage)	0.001	982	56.7	0.021	19	14	M	n/a (<200 SNPs)
S17399.Y1.E1.L1	I17399	FAILED (2500.SNPs, damage.ss.half=0.022)	B29B.2	400	1400-1700 CE	Bungule	Kenya	-3.84682	38.6753	tooth	39	robotic	Rohland 2018 (Dabney Buffer, silica beads)	single-stranded	7.8	USER	Gansauge 2020	Nuclear (1240k) and MT together	Fu 2013; simultaneous enrichment of ~1.2M SNPs and mtDNA	Fu 2013; simultaneous enrichment of ~1.2M SNPs and mtDNA	HiSeq X10	2x101, 2x8	0.00106361	48.3	0.1691	n/a (<2x coverage)	n/a (<2x coverage)	n/a (<2x coverage)	n/a (<2x coverage)	0.001	963	55.2	0.022	18	12	M	n/a (<200 SNPs)
S17400.Y1.E1.L1	I17400	FAILED (2500.SNPs, damage.ss.half=0.015, sexratio=0.19)	B29B.3	400	1400-1700 CE	Bungule	Kenya	-3.84682	38.6753	tooth	39	robotic	Rohland 2018 (Dabney Buffer, silica beads)	single-stranded	7.8	USER	Gansauge 2020	Nuclear (1240k) and MT together	Fu 2013; simultaneous enrichment of ~1.2M SNPs and mtDNA	Fu 2013; simultaneous enrichment of ~1.2M SNPs and mtDNA	HiSeq X10	2x101, 2x8	0.00547746	50.6	0.1597	n/a (<2x coverage)	n/a (<2x coverage)	n/a (<2x coverage)	n/a (<2x coverage)	0.001	1552	58.2	0.015	44	10	U	n /a (sex unknown)
S19382.Y1.E1.L1	I19382	FAILED (<2500.SNPs, sexratio=0.226, damage.ss.half=0.022)	B29B.14	400	1400-1700 CE	Bungule	Kenya	-3.84682	38.6753	tooth	37	robotic	Rohland 2018 (Dabney Buffer, silica beads)	single-stranded	7.4	USER	Gansauge 2020	Nuclear (1240k) and MT together	Fu 2013; simultaneous enrichment of ~1.2M SNPs and mtDNA	Fu 2013; simultaneous enrichment of ~1.2M SNPs and mtDNA	HiSeq X10	2x101, 2x8	0.00445234	66.8	0.8032	n/a (<2x coverage)	n/a (<2x coverage)	n/a (<2x coverage)	n/a (<2x coverage)	0.001	1190	52.7	0.022	24	7	U	n /a (sex unknown)
S19402.Y1.E1.L1	I19402	FAILED (2500.to.5000.SNPs, sexratio=0.303, damage.ss.half=0.016)	B29B.4	400	1400-1700 CE	Bungule	Kenya	-3.84682	38.6753	tooth	38	robotic	Rohland 2018 (Dabney Buffer, silica beads)	single-stranded	7.6	USER	Gansauge 2020	Nuclear (1240k) and MT together	Fu 2013; simultaneous enrichment of ~1.2M SNPs and mtDNA	Fu 2013; simultaneous enrichment of ~1.2M SNPs and mtDNA	HiSeq X10	2x101, 2x8	0.00188068	60.1	1.102	n/a (<2x coverage)	n/a (<2x coverage)	n/a (<2x coverage)	n/a (<2x coverage)	0.003	3704	61.1	0.016	85	37	M	n/a (<200 SNPs)
S19403.Y1.E1.L1	I19403	FAILED (sexratio=0.173, damage.ss.half=0.015, mtmatchmax=0.864)	B29B.16	400	1400-1700 CE	Bungule	Kenya	-3.84682	38.6753	tooth	39	robotic	Rohland 2018 (Dabney Buffer, silica beads)	single-stranded	7.8	USER	Gansauge 2020	Nuclear (1240k) and MT together	Fu 2013; simultaneous enrichment of ~1.2M SNPs and mtDNA	Fu 2013; simultaneous enrichment of ~1.2M SNPs and mtDNA	HiSeq X10	2x101, 2x8	0.00162259	60.3	2.741	65.8	0.009	[0.632, 0.864]	H3	0.009	10932	64.9	0.015	282	59	U	n /a (sex unknown)
S19404.Y1.E1.L1	I19404	FAILED (damage.ss.half=0.011, mtmatchmax=0.804)	B29B.17	150	1650-1950 CE	Bungule	Kenya	-3.84682	38.6753	tooth	39	robotic	Rohland 2018 (Dabney Buffer, silica beads)	single-stranded	7.8	USER	Gansauge 2020	Nuclear (1240k) and MT together	Fu 2013; simultaneous enrichment of ~1.2M SNPs and mtDNA	Fu 2013; simultaneous enrichment of ~1.2M SNPs and mtDNA	HiSeq X10	2x101, 2x8	0.00152936	52	11.89	61.9	0.011	[0.695, 0.804]	L3	0.103	113906	65.9	0.011	2131	1347	M	n/a (<200 SNPs)
S19405.Y1.E1.L1	I19405	FAILED (<2500.SNPs, sexratio=0.158, damage.ss.half=0.02)	B29B.18	150	1650-1950 CE	Bungule	Kenya	-3.84682	38.6753	tooth	39	robotic	Rohland 2018 (Dabney Buffer, silica beads)	single-stranded	7.8	USER	Gansauge 2020	Nuclear (1240k) and MT together	Fu 2013; simultaneous enrichment of ~1.2M SNPs and mtDNA	Fu 2013; simultaneous enrichment of ~1.2M SNPs and mtDNA	HiSeq X10	2x101, 2x8	0.000119685	47.7	0.1863	n/a (<2x coverage)	n/a (<2x coverage)	n/a (<2x coverage)	n/a (<2x coverage)	0	589	53.3	0.02	16	3	U	n /a (sex unknown)
S19406.Y1.E1.L1	I19406	FAILED (<2500.SNPs, sexratio=0.283, damage.ss.half=0.018)	B29B.19	150	1650-1950 CE	Bungule	Kenya	-3.84682	38.6753	tooth	38	robotic	Rohland 2018 (Dabney Buffer, silica beads)	single-stranded	7.6	USER	Gansauge 2020	Nuclear (1240k) and MT together	Fu 2013; simultaneous enrichment of ~1.2M SNPs and mtDNA	Fu 2013; simultaneous enrichment of ~1.2M SNPs and mtDNA	HiSeq X10	2x101, 2x8	0.000150614	48.3	0.4346	n/a (<2x coverage)	n/a (<2x coverage)	n/a (<2x coverage)	n/a (<2x coverage)	0.001	1659	61.8	0.018	33	13	U	n /a (sex unknown)
S23548.Y1.E1.L1	I23548	ANALYZED	Faza, Lamu archipelago	350	1500-1700 CE	Faza	Kenya	-2.10333	41.0206	humerus	40	robotic	Rohland 2018 (Dabney Buffer, silica beads)	double-stranded	8	partial	Rohland 2015; silica coated magnetic beads and 7x volume PB (Qiagen) for cleanups, Bst2.0 in smaller volume, 100ul total PCR volume, higher primer concentration, SPRI cleanup of PCR	Nuclear (1240k) and MT together	Fu 2013; simultaneous enrichment of ~1.2M SNPs and mtDNA	Fu 2013; simultaneous enrichment of ~1.2M SNPs and mtDNA	HiSeq X10	2x101, 2x7	0.011847	62.1	8.83	60.9	0.0855	[0.957, 0.997]	L3e3a	0.13061	136669	67.3	0.078	2371	1743	M	n/a (<200 SNPs)
S13611.E1.L1	I13611	ANALYZED	MT09.10	400	1250-1650 CE	Kilifi, Mtwapa	Kenya	-3.9535	39.7565	tooth	70	manual	Dabney 2013, Korlevic 2015	double-stranded	7.8	partial	Rohland 2015; silica coated magnetic beads and 7x volume PB (Qiagen) for cleanups, Bst2.0 in smaller volume, 100ul total PCR volume, higher primer concentration, SPRI cleanup of PCR	Nuclear (1240k) and MT together	Fu 2013; simultaneous enrichment of ~1.2M SNPs and mtDNA	Fu 2013; simultaneous enrichment of ~1.2M SNPs and mtDNA	NextSeq 500	2x76, 2x7	0.0159737	50.4	106	58.8	0.099	[0.980,0.994]	L3b1a11	0.401	368914	65.6	0.08	16412	141	F	n/a (female)
S23549.Y1.E1.L1	I13611	ANALYZED	MT 09, Box 3, Loc.3, OP.10	400	1250-1650 CE	Kilifi, Mtwapa	Kenya	-3.9535	39.7565	tooth (molar)	38	robotic	Rohland 2018 (Dabney Buffer, silica beads)	double-stranded	7.6	partial	Rohland 2015; silica coated magnetic beads and 7x volume PB (Qiagen) for cleanups, Bst2.0 in smaller volume, 100ul total PCR volume, higher primer concentration, SPRI cleanup of PCR	Nuclear (1240k) and MT together	Fu 2013; simultaneous enrichment of ~1.2M SNPs and mtDNA	Fu 2013; simultaneous enrichment of ~1.2M SNPs and mtDNA	HiSeq X10	2x101, 2x7	0.0436459	62.8	81.6	61.2	0.0805	[0.974, 0.989]	L3b1a11	0.319974	293755	67.8	0.0935	11585	192	F	n/a (female)
S17406.Y1.E1.L1	I17406	REPORTED (<15000 SNPs from this individual so not included in genome-wide analysis but bams released)	MT09.0	400	1250-1650 CE	Kilifi, Mtwapa	Kenya	-3.9535	39.7565	tooth	33	robotic	Rohland 2018 (Dabney Buffer, silica beads)	single-stranded	6.6	USER	Gansauge 2020	Nuclear (1240k) and MT together	Fu 2013; simultaneous enrichment of ~1.2M SNPs and mtDNA	Fu 2013; simultaneous enrichment of ~1.2M SNPs and mtDNA	HiSeq X10	2x101, 2x8	0.00212962	55.3	147.4	55.6	0.118	[0.997, 1.000]	L0a2	0.002	2918	55.8	0.111	39	38	M	n/a (<200 SNPs)
S17407.Y1.E1.L1	I17407	REPORTED (<15000 SNPs from this individual so not included in genome-wide analysis but bams released)	MT09.06.2	400	1250-1650 CE	Kilifi, Mtwapa	Kenya	-3.9535	39.7565	tooth	38	robotic	Rohland 2018 (Dabney Buffer, silica beads)	single-stranded	7.6	USER	Gansauge 2020	Nuclear (1240k) and MT together	Fu 2013; simultaneous enrichment of ~1.2M SNPs and mtDNA	Fu 2013; simultaneous enrichment of ~1.2M SNPs and mtDNA	HiSeq X10	2x101, 2x8	0.00131666	45	980.5	57.8	0.108	[0.986, 0.997]	L3b1a1a	0.013	15228	58.3	0.11	461	8	F	n/a (female)
S17408.Y1.E1.L1	I17408	FAILED(autosomes]/REPORTED(mtDNA] (sexratio=0.273, damage.ss.half=0.097, only mtDNA bams released because the mtDNA metrics look fine)	MT09.13	400	1250-1650 CE	Kilifi, Mtwapa	Kenya	-3.9535	39.7565	tooth	36	robotic	Rohland 2018 (Dabney Buffer, silica beads)	single-stranded	7.2	USER	Gansauge 2020	Nuclear (1240k) and MT together	Fu 2013; simultaneous enrichment of ~1.2M SNPs and mtDNA	Fu 2013; simultaneous enrichment of ~1.2M SNPs and mtDNA	HiSeq X10	2x101, 2x8	0.0111111	53.6	172.4	53.2	0.117	[0.977, 0.993]	L3e1d1	0.008	8980	55.9	0.097	184	69	U	n /a (sex unknown)
S17409.Y1.E1.L1	I17409	ANALYZED (Xcontam=[0.004,0.011], damage.ss.half=0.092)	MT09.3	679	1226-1297 calCE (780±20 BP, PSUAMS-12145)	Kilifi, Mtwapa	Kenya	-3.9535	39.7565	tooth	37	robotic	Rohland 2018 (Dabney Buffer, silica beads)	single-stranded	7.4	USER	Gansauge 2020	Nuclear (1240k) and MT together	Fu 2013; simultaneous enrichment of ~1.2M SNPs and mtDNA	Fu 2013; simultaneous enrichment of ~1.2M SNPs and mtDNA	HiSeq X10	2x101, 2x8	0.235311	46.9	210.6	54.8	0.107	[0.972, 0.991]	M30d1	1.612	660347	56.1	0.092	30291	24296	M	[0.004,0.011]
S17422.Y1.E1.L1	I17409	ANALYZED (damage.ss.half=0.09, mtmatchmax=0.979)	MT09.14	679	1226-1297 calCE (780±20 BP, PSUAMS-12145)	Kilifi, Mtwapa	Kenya	-3.9535	39.7565	mandible	34	robotic	Rohland 2018 (Dabney Buffer, silica beads)	single-stranded	6.8	USER	Gansauge 2020	Nuclear (1240k) and MT together	Fu 2013; simultaneous enrichment of ~1.2M SNPs and mtDNA	Fu 2013; simultaneous enrichment of ~1.2M SNPs and mtDNA	HiSeq X10	2x101, 2x8	0.00293157	46.5	16.15	53.9	0.128	[0.927, 0.979]	M30d1	0.037	43113	58.7	0.09	670	557	M	n/a (<200 SNPs)
S17410.Y1.E1.L1	I17410	ANALYZED	MT10.2.19	400	1446-1611 calCE (450±15 BP, PSUAMS-12697)	Kilifi, Mtwapa	Kenya	-3.9535	39.7565	tooth	36	robotic	Rohland 2018 (Dabney Buffer, silica beads)	single-stranded	7.2	USER	Gansauge 2020	Nuclear (1240k) and MT together	Fu 2013; simultaneous enrichment of ~1.2M SNPs and mtDNA	Fu 2013; simultaneous enrichment of ~1.2M SNPs and mtDNA	HiSeq X10	2x101, 2x8	0.00740323	47.8	133	53.7	0.13	[0.987, 0.997]	L3d1a1a	0.142	149395	56.6	0.113	2727	2173	M	n/a (<200 SNPs)
S17411.Y1.E1.L1	I17411	FAILED(autosomes]/REPORTED(mtDNA] (<2500.SNPs, sexratio=0.13, only mtDNA bams released because the mtDNA metrics look fine)	MT10.2.23	400	1250-1650 CE	Kilifi, Mtwapa	Kenya	-3.9535	39.7565	tooth	32	robotic	Rohland 2018 (Dabney Buffer, silica beads)	single-stranded	6.4	USER	Gansauge 2020	Nuclear (1240k) and MT together	Fu 2013; simultaneous enrichment of ~1.2M SNPs and mtDNA	Fu 2013; simultaneous enrichment of ~1.2M SNPs and mtDNA	HiSeq X10	2x101, 2x8	0.0168265	57.7	139.6	50.9	0.152	[0.992, 1.000]	L3a2	0.002	2246	52.3	0.127	54	8	U	n /a (sex unknown)
S17412.Y1.E1.L1	I17412	ANALYZED	MT10.2.29A	400	1250-1650 CE	Kilifi, Mtwapa	Kenya	-3.9535	39.7565	tooth	36	robotic	Rohland 2018 (Dabney Buffer, silica beads)	single-stranded	7.2	USER	Gansauge 2020	Nuclear (1240k) and MT together	Fu 2013; simultaneous enrichment of ~1.2M SNPs and mtDNA	Fu 2013; simultaneous enrichment of ~1.2M SNPs and mtDNA	HiSeq X10	2x101, 2x8	0.00731899	47.1	174.9	55.4	0.124	[0.992, 0.998]	L0a2a1a2	0.262	251533	60.1	0.1	5287	3882	M	n/a (<200 SNPs)
S19400.Y1.E1.L1	I17412	ANALYZED (Xcontam=[0.004,0.006], damage.ss.half=0.09)	MT10.2.S10	400	1250-1650 CE	Kilifi, Mtwapa	Kenya	-3.9535	39.7565	tooth	37	robotic	Rohland 2018 (Dabney Buffer, silica beads)	single-stranded	7.4	USER	Gansauge 2020	Nuclear (1240k) and MT together	Fu 2013; simultaneous enrichment of ~1.2M SNPs and mtDNA	Fu 2013; simultaneous enrichment of ~1.2M SNPs and mtDNA	HiSeq X10	2x101, 2x8	0.270931	51.2	145.7	63	0.088	[0.993, 0.998]	L0a2a1a2	5.611	987842	62.7	0.09	111624	82870	M	[0.004,0.006]
S23563.Y1.E1.L1	I17412	ANALYZED	MTWAPA 2010-2011, Loc.4K, SQ.9 / L2	400	1250-1650 CE	Kilifi, Mtwapa	Kenya	-3.9535	39.7565	tooth	40	robotic	Rohland 2018 (Dabney Buffer, silica beads)	double-stranded	8	partial	Rohland 2015; silica coated magnetic beads and 7x volume PB (Qiagen) for cleanups, Bst2.0 in smaller volume, 100ul total PCR volume, higher primer concentration, SPRI cleanup of PCR	Nuclear (1240k) and MT together	Fu 2013; simultaneous enrichment of ~1.2M SNPs and mtDNA	Fu 2013; simultaneous enrichment of ~1.2M SNPs and mtDNA	HiSeq X10	2x101, 2x7	0.0853497	57.7	97.5	58.2	0.1025	[0.990, 0.996]	L0a2a1a2	1.32078	694937	63.8	0.092	24683	17481	M	[0.000,0.005]
S17413.Y1.E1.L1	I17413	ANALYZED (damage.ss.half=0.074)	MT10.2.41	400	1250-1650 CE	Kilifi, Mtwapa	Kenya	-3.9535	39.7565	tooth	37	robotic	Rohland 2018 (Dabney Buffer, silica beads)	single-stranded	7.4	USER	Gansauge 2020	Nuclear (1240k) and MT together	Fu 2013; simultaneous enrichment of ~1.2M SNPs and mtDNA	Fu 2013; simultaneous enrichment of ~1.2M SNPs and mtDNA	HiSeq X10	2x101, 2x8	0.200131	50.5	207.5	57	0.096	[0.989, 0.996]	L0a1b2a	1.697	643185	59.7	0.074	63237	959	F	n/a (female)
S23565.Y1.E1.L1	I17413	ANALYZED	MTWAPA 2010-2011, Loc.4N, SQ.4 / L4, Sample #1	400	1250-1650 CE	Kilifi, Mtwapa	Kenya	-3.9535	39.7565	metatarsal	41	robotic	Rohland 2018 (Dabney Buffer, silica beads)	double-stranded	8.2	partial	Rohland 2015; silica coated magnetic beads and 7x volume PB (Qiagen) for cleanups, Bst2.0 in smaller volume, 100ul total PCR volume, higher primer concentration, SPRI cleanup of PCR	Nuclear (1240k) and MT together	Fu 2013; simultaneous enrichment of ~1.2M SNPs and mtDNA	Fu 2013; simultaneous enrichment of ~1.2M SNPs and mtDNA	HiSeq X10	2x101, 2x7	0.00341623	58.4	5.243	59.9	0.103	[0.938, 0.981]	L0a1b2a	0.0141174	16177	61.7	0.1095	498	7	F	n/a (female)
S23566.Y1.E1.L1	I17413	ANALYZED	MTWAPA 2010-2011, Loc.4N, SQ.4 / L4, Sample #2	400	1250-1650 CE	Kilifi, Mtwapa	Kenya	-3.9535	39.7565	metatarsal	40	robotic	Rohland 2018 (Dabney Buffer, silica beads)	double-stranded	8	partial	Rohland 2015; silica coated magnetic beads and 7x volume PB (Qiagen) for cleanups, Bst2.0 in smaller volume, 100ul total PCR volume, higher primer concentration, SPRI cleanup of PCR	Nuclear (1240k) and MT together	Fu 2013; simultaneous enrichment of ~1.2M SNPs and mtDNA	Fu 2013; simultaneous enrichment of ~1.2M SNPs and mtDNA	HiSeq X10	2x101, 2x7	0.00840274	60.1	21.16	58.3	0.0805	[0.985, 0.996]	L0a1b2a	0.0497393	54920	66.8	0.1035	1928	25	F	n/a (female)
S19381.Y1.E1.L1	I19381	ANALYZED (damage.ss.half=0.097)	MT09.8	400	1250-1650 CE	Kilifi, Mtwapa	Kenya	-3.9535	39.7565	tooth	38	robotic	Rohland 2018 (Dabney Buffer, silica beads)	single-stranded	7.6	USER	Gansauge 2020	Nuclear (1240k) and MT together	Fu 2013; simultaneous enrichment of ~1.2M SNPs and mtDNA	Fu 2013; simultaneous enrichment of ~1.2M SNPs and mtDNA	HiSeq X10	2x101, 2x8	0.00992103	50.7	96.31	56.4	0.119	[0.996, 1.000]	L2a1a	0.427	381244	61.9	0.097	8705	6101	M	[0,0.006]
S19383.Y1.E1.L1	I19383	REPORTED (<15000 SNPs from this individual after damage restriction so not included in genome-wide analysis but bams released; there was evidence of contamination in non-damage-restricted-data (sexratio=0.282, damage.ss.half=0.056, mtmatchmax=0.943))	MT10.2.2	400	1250-1650 CE	Kilifi, Mtwapa	Kenya	-3.9535	39.7565	tooth	39	robotic	Rohland 2018 (Dabney Buffer, silica beads)	single-stranded	7.8	USER	Gansauge 2020	Nuclear (1240k) and MT together	Fu 2013; simultaneous enrichment of ~1.2M SNPs and mtDNA	Fu 2013; simultaneous enrichment of ~1.2M SNPs and mtDNA	HiSeq X10	2x101, 2x8	0.00837373	66.1	53.34	59.4	0.114	[0.911, 0.943]	L3e3	0.124	135527	68.9	0.056	3273	1283	U	n /a (sex unknown)
S19384.Y1.E1.L1	I19384	ANALYZED	MT10.2.11	400	1250-1650 CE	Kilifi, Mtwapa	Kenya	-3.9535	39.7565	tooth	35	robotic	Rohland 2018 (Dabney Buffer, silica beads)	single-stranded	7	USER	Gansauge 2020	Nuclear (1240k) and MT together	Fu 2013; simultaneous enrichment of ~1.2M SNPs and mtDNA	Fu 2013; simultaneous enrichment of ~1.2M SNPs and mtDNA	HiSeq X10	2x101, 2x8	0.0298952	45.8	244.7	57	0.129	[0.975, 0.991]	L3b1a1a	0.6	481056	57.8	0.114	23777	300	F	n/a (female)
S19385.Y1.E1.L1	I19385	REPORTED (<15000 SNPs from this individual so not included in genome-wide analysis but bams released, damage.ss.half=0.081)	MT10.2.12	400	1250-1650 CE	Kilifi, Mtwapa	Kenya	-3.9535	39.7565	tooth	37	robotic	Rohland 2018 (Dabney Buffer, silica beads)	single-stranded	7.4	USER	Gansauge 2020	Nuclear (1240k) and MT together	Fu 2013; simultaneous enrichment of ~1.2M SNPs and mtDNA	Fu 2013; simultaneous enrichment of ~1.2M SNPs and mtDNA	HiSeq X10	2x101, 2x8	0.000484314	53.2	16.73	51.7	0.137	[0.962, 0.994]	L3f1b4a1	0.004	4613	50.7	0.081	56	50	M	n/a (<200 SNPs)
S19386.Y1.E1.L1	I19386	ANALYZED (damage.ss.half=0.085, mtmatchmax=0.967)	MT10.2.20	440	1451-1619 calCE (425±20 BP, PSUAMS-12147)	Kilifi, Mtwapa	Kenya	-3.9535	39.7565	bone	37	robotic	Rohland 2018 (Dabney Buffer, silica beads)	single-stranded	7.4	USER	Gansauge 2020	Nuclear (1240k) and MT together	Fu 2013; simultaneous enrichment of ~1.2M SNPs and mtDNA	Fu 2013; simultaneous enrichment of ~1.2M SNPs and mtDNA	HiSeq X10	2x101, 2x8	0.00222378	63.8	7.657	57.7	0.121	[0.889, 0.967]	L3e3'4	0.016	19361	63.4	0.085	315	256	M	n/a (<200 SNPs)
S23559.Y1.E1.L1	I19386	ANALYZED	MT 2010-2011, Loc.4L, SQ.2 / L2	440	1451-1619 calCE (425±20 BP, PSUAMS-12147)	Kilifi, Mtwapa	Kenya	-3.9535	39.7565	tooth	40	robotic	Rohland 2018 (Dabney Buffer, silica beads)	double-stranded	8	partial	Rohland 2015; silica coated magnetic beads and 7x volume PB (Qiagen) for cleanups, Bst2.0 in smaller volume, 100ul total PCR volume, higher primer concentration, SPRI cleanup of PCR	Nuclear (1240k) and MT together	Fu 2013; simultaneous enrichment of ~1.2M SNPs and mtDNA	Fu 2013; simultaneous enrichment of ~1.2M SNPs and mtDNA	HiSeq X10	2x101, 2x7	0.00896942	55.8	38.92	55.2	0.1235	[0.985, 0.998]	L3e3a	0.0568597	64372	60.1	0.1255	1048	752	M	n/a (<200 SNPs)
S19387.Y1.E1.L1	I19387	ANALYZED	MT10.2.28	400	1457-1626 calCE (395±20 BP, PSUAMS-12668)	Kilifi, Mtwapa	Kenya	-3.9535	39.7565	tooth	34	robotic	Rohland 2018 (Dabney Buffer, silica beads)	single-stranded	6.8	USER	Gansauge 2020	Nuclear (1240k) and MT together	Fu 2013; simultaneous enrichment of ~1.2M SNPs and mtDNA	Fu 2013; simultaneous enrichment of ~1.2M SNPs and mtDNA	HiSeq X10	2x101, 2x8	0.00405057	47.4	783.7	63.5	0.104	[0.993, 0.999]	L2a1b1a	0.181	190237	61.9	0.108	7178	78	F	n/a (female)
S19388.Y1.E1.L1	I19388	ANALYZED	MT10.2.30	625	1200-1450 CE	Kilifi, Mtwapa	Kenya	-3.9535	39.7565	tooth	37	robotic	Rohland 2018 (Dabney Buffer, silica beads)	single-stranded	7.4	USER	Gansauge 2020	Nuclear (1240k) and MT together	Fu 2013; simultaneous enrichment of ~1.2M SNPs and mtDNA	Fu 2013; simultaneous enrichment of ~1.2M SNPs and mtDNA	HiSeq X10	2x101, 2x8	0.00148293	46.1	228.7	58	0.115	[0.997, 1.000]	L0a2a2a	0.023	27026	54.3	0.135	469	313	M	n/a (<200 SNPs)
S19389.Y1.E1.L1	I19389	FAILED (<500.SNPs, damage.ss.half=0.026)	MT10.2.34	400	1250-1650 CE	Kilifi, Mtwapa	Kenya	-3.9535	39.7565	tooth	37	robotic	Rohland 2018 (Dabney Buffer, silica beads)	single-stranded	7.4	USER	Gansauge 2020	Nuclear (1240k) and MT together	Fu 2013; simultaneous enrichment of ~1.2M SNPs and mtDNA	Fu 2013; simultaneous enrichment of ~1.2M SNPs and mtDNA	HiSeq X10	2x101, 2x8	0.00051248	58.5	0.08528	n/a (<2x coverage)	n/a (<2x coverage)	n/a (<2x coverage)	n/a (<2x coverage)	0	244	52.6	0.026	1	3	U	n /a (sex unknown)
S19390.Y1.E1.L1	I19390	ANALYZED (sexratio=0.043, damage.ss.half=0.052, mtmatchmax=0.941)	MT10.2.40	400	1250-1650 CE	Kilifi, Mtwapa	Kenya	-3.9535	39.7565	tooth	35	robotic	Rohland 2018 (Dabney Buffer, silica beads)	single-stranded	7	USER	Gansauge 2020	Nuclear (1240k) and MT together	Fu 2013; simultaneous enrichment of ~1.2M SNPs and mtDNA	Fu 2013; simultaneous enrichment of ~1.2M SNPs and mtDNA	HiSeq X10	2x101, 2x8	0.000346397	40.3	27.74	55.5	0.127	[0.895, 0.941]	L3b1a+@16124	0.017	20429	69.8	0.052	630	28	F	n/a (female)
S19391.Y1.E1.L1	I19391	ANALYZED	MT10.2.42	400	1250-1650 CE	Kilifi, Mtwapa	Kenya	-3.9535	39.7565	tooth	38	robotic	Rohland 2018 (Dabney Buffer, silica beads)	single-stranded	7.6	USER	Gansauge 2020	Nuclear (1240k) and MT together	Fu 2013; simultaneous enrichment of ~1.2M SNPs and mtDNA	Fu 2013; simultaneous enrichment of ~1.2M SNPs and mtDNA	HiSeq X10	2x101, 2x8	0.00314336	44.9	29.85	55.8	0.148	[0.983, 0.994]	L0a2a2a	0.168	176486	59.8	0.118	3335	2493	M	n/a (<200 SNPs)
S23663.Y1.E1.L1	I19391	ANALYZED	MT 2011, Loc.4N, SQ.6 / L7	400	1250-1650 CE	Kilifi, Mtwapa	Kenya	-3.9535	39.7565	phalanx	40	robotic	Rohland 2018 (Dabney Buffer, silica beads)	double-stranded	8	partial	Rohland 2015; silica coated magnetic beads and 7x volume PB (Qiagen) for cleanups, Bst2.0 in smaller volume, 100ul total PCR volume, higher primer concentration, SPRI cleanup of PCR	Nuclear (1240k) and MT together	Fu 2013; simultaneous enrichment of ~1.2M SNPs and mtDNA	Fu 2013; simultaneous enrichment of ~1.2M SNPs and mtDNA	HiSeq X10	2x101, 2x7	0.00116114	62	13.7	64.3	0.096	[0.975, 0.993]	L0a2a	0.054373	64114	71.8	0.091	1227	721	M	n/a (<200 SNPs)
S19392.Y1.E1.L1	I19392	ANALYZED	MT10.2.43	400	1250-1650 CE	Kilifi, Mtwapa	Kenya	-3.9535	39.7565	tooth	35	robotic	Rohland 2018 (Dabney Buffer, silica beads)	single-stranded	7	USER	Gansauge 2020	Nuclear (1240k) and MT together	Fu 2013; simultaneous enrichment of ~1.2M SNPs and mtDNA	Fu 2013; simultaneous enrichment of ~1.2M SNPs and mtDNA	HiSeq X10	2x101, 2x8	0.0091732	40.5	15.9	48	0.163	[0.950, 0.989]	L3b1a1	0.13	138948	49.1	0.166	5264	66	F	n/a (female)
S19393.Y1.E1.L1	I19393	REPORTED (<15000 SNPs from this individual so not included in genome-wide analysis but bams released)	MT10.2.44	400	1250-1650 CE	Kilifi, Mtwapa	Kenya	-3.9535	39.7565	tooth	38	robotic	Rohland 2018 (Dabney Buffer, silica beads)	single-stranded	7.6	USER	Gansauge 2020	Nuclear (1240k) and MT together	Fu 2013; simultaneous enrichment of ~1.2M SNPs and mtDNA	Fu 2013; simultaneous enrichment of ~1.2M SNPs and mtDNA	HiSeq X10	2x101, 2x8	0.000570442	38.1	202.6	54.4	0.136	[0.994, 0.999]	L0a2a2a	0.01	12218	53.2	0.138	394	5	F	n/a (female)
S19394.Y1.E1.L1	I19394	ANALYZED	MT10.2.45	400	1250-1650 CE	Kilifi, Mtwapa	Kenya	-3.9535	39.7565	tooth	34	robotic	Rohland 2018 (Dabney Buffer, silica beads)	single-stranded	6.8	USER	Gansauge 2020	Nuclear (1240k) and MT together	Fu 2013; simultaneous enrichment of ~1.2M SNPs and mtDNA	Fu 2013; simultaneous enrichment of ~1.2M SNPs and mtDNA	HiSeq X10	2x101, 2x8	0.00302387	49.1	226.6	58.3	0.122	[0.989, 0.996]	L0a2a2a	0.202	210058	63.3	0.1	4299	2841	M	n/a (<200 SNPs)
S19395.Y1.E1.L1	I19395	REPORTED (<15000 SNPs from this individual so not included in genome-wide analysis but bams released, damage.ss.half=0.048)	MT10.2.46	400	1250-1650 CE	Kilifi, Mtwapa	Kenya	-3.9535	39.7565	metatarsal	38	robotic	Rohland 2018 (Dabney Buffer, silica beads)	single-stranded	7.6	USER	Gansauge 2020	Nuclear (1240k) and MT together	Fu 2013; simultaneous enrichment of ~1.2M SNPs and mtDNA	Fu 2013; simultaneous enrichment of ~1.2M SNPs and mtDNA	HiSeq X10	2x101, 2x8	0.000271592	38.9	0.7752	n/a (<2x coverage)	n/a (<2x coverage)	n/a (<2x coverage)	n/a (<2x coverage)	0.004	4548	58.9	0.048	145	3	F	n/a (female)
S19396.Y1.E1.L1	I19396	FAILED (sexratio=0.097, damage.ss.half=0.036)	MT10.2.S2	400	1250-1650 CE	Kilifi, Mtwapa	Kenya	-3.9535	39.7565	long bone	39	robotic	Rohland 2018 (Dabney Buffer, silica beads)	single-stranded	7.8	USER	Gansauge 2020	Nuclear (1240k) and MT together	Fu 2013; simultaneous enrichment of ~1.2M SNPs and mtDNA	Fu 2013; simultaneous enrichment of ~1.2M SNPs and mtDNA	HiSeq X10	2x101, 2x8	0.00179269	59.1	1.129	n/a (<2x coverage)	n/a (<2x coverage)	n/a (<2x coverage)	n/a (<2x coverage)	0.008	9105	53.5	0.036	297	32	F	n/a (female)
S19397.Y1.E1.L1	I19397	FAILED(autosomes]/REPORTED(mtDNA] (<2500.SNPs, damage.ss.half=0.062, mtmatchmax=0.965, only mtDNA bams released because the mtDNA metrics look fine)	MT10.2.S3	400	1250-1650 CE	Kilifi, Mtwapa	Kenya	-3.9535	39.7565	tooth	35	robotic	Rohland 2018 (Dabney Buffer, silica beads)	single-stranded	7	USER	Gansauge 2020	Nuclear (1240k) and MT together	Fu 2013; simultaneous enrichment of ~1.2M SNPs and mtDNA	Fu 2013; simultaneous enrichment of ~1.2M SNPs and mtDNA	HiSeq X10	2x101, 2x8	0.00553329	57.3	5.058	49.9	0.14	[0.905, 0.965]	L0a2a	0.001	1385	63.1	0.062	46	0	F	n/a (female)
S19398.Y1.E1.L1	I19398	REPORTED (<15000 SNPs from this individual after damage restriction so not included in genome-wide analysis but bams released; there was evidence of contamination in non-damage-restricted-data (damage.ss.half=0.06, mtmatchmax=0.55))	MT10.2.S7	369	1508-1654 calCE (320±20 BP PSUAMS-11927)	Kilifi, Mtwapa	Kenya	-3.9535	39.7565	long bone	37	robotic	Rohland 2018 (Dabney Buffer, silica beads)	single-stranded	7.4	USER	Gansauge 2020	Nuclear (1240k) and MT together	Fu 2013; simultaneous enrichment of ~1.2M SNPs and mtDNA	Fu 2013; simultaneous enrichment of ~1.2M SNPs and mtDNA	HiSeq X10	2x101, 2x8	0.00899619	60.1	11.27	71	0.058	[0.447, 0.550]	R0+16189	0.132	144918	74	0.06	2854	1714	M	n/a (<200 SNPs)
S19399.Y1.E1.L1	I19399	FAILED (sexratio=0.079, damage.ss.half=0.023)	MT10.2.S4	400	1250-1650 CE	Kilifi, Mtwapa	Kenya	-3.9535	39.7565	long bone	38	robotic	Rohland 2018 (Dabney Buffer, silica beads)	single-stranded	7.6	USER	Gansauge 2020	Nuclear (1240k) and MT together	Fu 2013; simultaneous enrichment of ~1.2M SNPs and mtDNA	Fu 2013; simultaneous enrichment of ~1.2M SNPs and mtDNA	HiSeq X10	2x101, 2x8	0.000921357	62.7	0.7085	n/a (<2x coverage)	n/a (<2x coverage)	n/a (<2x coverage)	n/a (<2x coverage)	0.007	8849	71.3	0.023	199	17	F	n/a (female)
S19401.Y1.E1.L1	I19401	ANALYZED (Xcontam=[0.003,0.009], damage.ss.half=0.088)	MT96.L100	400	1435-1479 calCE (475±15 BP, PSUAMS-12695)	Kilifi, Mtwapa	Kenya	-3.9535	39.7565	carpal	40	robotic	Rohland 2018 (Dabney Buffer, silica beads)	single-stranded	8	USER	Gansauge 2020	Nuclear (1240k) and MT together	Fu 2013; simultaneous enrichment of ~1.2M SNPs and mtDNA	Fu 2013; simultaneous enrichment of ~1.2M SNPs and mtDNA	HiSeq X10	2x101, 2x8	0.0283613	49.7	70.99	66.1	0.085	[0.983, 0.992]	L0a2a2a	1.766	759630	65.8	0.088	33853	25767	M	[0.003,0.009]
S19422.Y1.E1.L1	I19401	ANALYZED (damage.ss.half=0.095)	MT96.L80	400	1435-1479 calCE (475±15 BP, PSUAMS-12695)	Kilifi, Mtwapa	Kenya	-3.9535	39.7565	cranial bone	38	robotic	Rohland 2018 (Dabney Buffer, silica beads)	single-stranded	7.6	USER	Gansauge 2020	Nuclear (1240k) and MT together	Fu 2013; simultaneous enrichment of ~1.2M SNPs and mtDNA	Fu 2013; simultaneous enrichment of ~1.2M SNPs and mtDNA	HiSeq X10	2x101, 2x8	0.0246347	55.3	13.47	57	0.102	[0.962, 0.986]	L0a2a2a	0.472	363547	59.2	0.095	8714	6992	M	[0.000,0.014]
S19408.Y1.E1.L1	I19408	ANALYZED	MT09.09	400	1250-1650 CE	Kilifi, Mtwapa	Kenya	-3.9535	39.7565	tooth	34	robotic	Rohland 2018 (Dabney Buffer, silica beads)	single-stranded	6.8	USER	Gansauge 2020	Nuclear (1240k) and MT together	Fu 2013; simultaneous enrichment of ~1.2M SNPs and mtDNA	Fu 2013; simultaneous enrichment of ~1.2M SNPs and mtDNA	HiSeq X10	2x101, 2x8	0.000890838	44.8	32.32	55.3	0.137	[0.988, 0.999]	L3e3a	0.029	34171	57.2	0.131	589	412	M	n/a (<200 SNPs)
S19409.Y1.E1.L1	I19409	ANALYZED (damage.ss.half=0.095)	MT09.16	474	1442-1612 calCE (455±20 BP, PSUAMS-12148)	Kilifi, Mtwapa	Kenya	-3.9535	39.7565	tooth	34	robotic	Rohland 2018 (Dabney Buffer, silica beads)	single-stranded	6.8	USER	Gansauge 2020	Nuclear (1240k) and MT together	Fu 2013; simultaneous enrichment of ~1.2M SNPs and mtDNA	Fu 2013; simultaneous enrichment of ~1.2M SNPs and mtDNA	HiSeq X10	2x101, 2x8	0.00162917	50.6	120.6	58.4	0.121	[0.994, 0.999]	L0a1b1a	0.068	77316	64.6	0.095	1338	994	M	n/a (<200 SNPs)
S23658.Y1.E1.L1	I19409	ANALYZED (sexratio=0.347)	MT 09, Box 4, OP.16c, Sample #2	474	1442-1612 calCE (455±20 BP, PSUAMS-12148)	Kilifi, Mtwapa	Kenya	-3.9535	39.7565	cranial bone	40	robotic	Rohland 2018 (Dabney Buffer, silica beads)	double-stranded	8	partial	Rohland 2015; silica coated magnetic beads and 7x volume PB (Qiagen) for cleanups, Bst2.0 in smaller volume, 100ul total PCR volume, higher primer concentration, SPRI cleanup of PCR	Nuclear (1240k) and MT together	Fu 2013; simultaneous enrichment of ~1.2M SNPs and mtDNA	Fu 2013; simultaneous enrichment of ~1.2M SNPs and mtDNA	HiSeq X10	2x101, 2x7	0.00020507	53.6	0.7377	n/a (<2x coverage)	n/a (<2x coverage)	n/a (<2x coverage)	n/a (<2x coverage)	0.014971	18118	69.3	0.101	347	184	M	n/a (<200 SNPs)
S19410.Y1.E1.L1	I19410	FAILED (sexratio=0.172, damage.ss.half=0.013)	MT09.23	400	1250-1650 CE	Kilifi, Mtwapa	Kenya	-3.9535	39.7565	tooth	37	robotic	Rohland 2018 (Dabney Buffer, silica beads)	single-stranded	7.4	USER	Gansauge 2020	Nuclear (1240k) and MT together	Fu 2013; simultaneous enrichment of ~1.2M SNPs and mtDNA	Fu 2013; simultaneous enrichment of ~1.2M SNPs and mtDNA	HiSeq X10	2x101, 2x8	0.000461441	52.5	0.9617	n/a (<2x coverage)	n/a (<2x coverage)	n/a (<2x coverage)	n/a (<2x coverage)	0.007	8275	63.7	0.013	217	45	U	n /a (sex unknown)
S19411.Y1.E1.L1	I19411	ANALYZED	MT10.1.K130	388	1496-1630 calCE (370±15 BP, PSUAMS-12034)	Kilifi, Mtwapa	Kenya	-3.9535	39.7565	rib	33	robotic	Rohland 2018 (Dabney Buffer, silica beads)	single-stranded	6.6	USER	Gansauge 2020	Nuclear (1240k) and MT together	Fu 2013; simultaneous enrichment of ~1.2M SNPs and mtDNA	Fu 2013; simultaneous enrichment of ~1.2M SNPs and mtDNA	HiSeq X10	2x101, 2x8	0.00424994	44.5	26.17	58.7	0.134	[0.989, 0.999]	L1c3a1b	0.165	170019	59.4	0.141	6683	95	F	n/a (female)
S19412.Y1.E1.L1	I19412	FAILED (Xcontam=[0.022,0.030], damage.ss.half=0.009, mtmatchmax=0.939)	MT10.1.6.2	400	1250-1650 CE	Kilifi, Mtwapa	Kenya	-3.9535	39.7565	tooth	31	robotic	Rohland 2018 (Dabney Buffer, silica beads)	single-stranded	6.2	USER	Gansauge 2020	Nuclear (1240k) and MT together	Fu 2013; simultaneous enrichment of ~1.2M SNPs and mtDNA	Fu 2013; simultaneous enrichment of ~1.2M SNPs and mtDNA	HiSeq X10	2x101, 2x8	0.151215	52.9	240.4	67.9	0.016	[0.911, 0.939]	T1a1'3	3.639	844646	63.1	0.009	68453	53570	M	[0.022,0.030]
S19413.Y1.E1.L1	I19413	ANALYZED (Xcontam=[0.002,0.008])	MT10.1.9	400	1446-1623 calCE (430±25 BP, PSUAMS-12669)	Kilifi, Mtwapa	Kenya	-3.9535	39.7565	tooth	37	robotic	Rohland 2018 (Dabney Buffer, silica beads)	single-stranded	7.4	USER	Gansauge 2020	Nuclear (1240k) and MT together	Fu 2013; simultaneous enrichment of ~1.2M SNPs and mtDNA	Fu 2013; simultaneous enrichment of ~1.2M SNPs and mtDNA	HiSeq X10	2x101, 2x8	0.0702802	47.3	152.9	52.7	0.125	[0.997, 1.000]	L1b1a	1.509	759736	55.4	0.114	30275	21704	M	[0.002,0.008]
S19414.Y1.E1.L1	I19414	ANALYZED (damage.ss.half=0.095)	MT10.2.6	525	1350-1500 CE	Kilifi, Mtwapa	Kenya	-3.9535	39.7565	tooth	38	robotic	Rohland 2018 (Dabney Buffer, silica beads)	single-stranded	7.6	USER	Gansauge 2020	Nuclear (1240k) and MT together	Fu 2013; simultaneous enrichment of ~1.2M SNPs and mtDNA	Fu 2013; simultaneous enrichment of ~1.2M SNPs and mtDNA	HiSeq X10	2x101, 2x8	0.134128	50.3	331.6	61.8	0.106	[0.995, 0.999]	L1c3a1b	2.949	937310	63.3	0.095	120489	1337	F	n/a (female)
S19415.Y1.E1.L1	I19415	ANALYZED (mtmatchmax=0.951)	MT10.2.9	525	1408-1442 calCE (545±15 BP, PSUAMS-12149)	Kilifi, Mtwapa	Kenya	-3.9535	39.7565	long bone	35	robotic	Rohland 2018 (Dabney Buffer, silica beads)	single-stranded	7	USER	Gansauge 2020	Nuclear (1240k) and MT together	Fu 2013; simultaneous enrichment of ~1.2M SNPs and mtDNA	Fu 2013; simultaneous enrichment of ~1.2M SNPs and mtDNA	HiSeq X10	2x101, 2x8	0.00198979	53.7	9.636	56	0.119	[0.908, 0.951]	L0a2a1a2	0.056	63862	57.7	0.106	2049	32	F	n/a (female)
S19421.Y1.E1.L1	I19415	ANALYZED (mtmatchmax=0.947)	MT10.2.S8	525	1408-1442 calCE (545±15 BP, PSUAMS-12149)	Kilifi, Mtwapa	Kenya	-3.9535	39.7565	rib	37	robotic	Rohland 2018 (Dabney Buffer, silica beads)	single-stranded	7.4	USER	Gansauge 2020	Nuclear (1240k) and MT together	Fu 2013; simultaneous enrichment of ~1.2M SNPs and mtDNA	Fu 2013; simultaneous enrichment of ~1.2M SNPs and mtDNA	HiSeq X10	2x101, 2x8	0.00861245	66.4	21.53	57.8	0.099	[0.918, 0.947]	L0a'g	0.168	177714	62.9	0.102	6633	65	F	n/a (female)
S23560.Y1.E1.L1	I19415	ANALYZED	MT 2011, Loc.4J, SQ.1 / L5	525	1408-1442 calCE (545±15 BP, PSUAMS-12149)	Kilifi, Mtwapa	Kenya	-3.9535	39.7565	tooth	39	robotic	Rohland 2018 (Dabney Buffer, silica beads)	double-stranded	7.8	partial	Rohland 2015; silica coated magnetic beads and 7x volume PB (Qiagen) for cleanups, Bst2.0 in smaller volume, 100ul total PCR volume, higher primer concentration, SPRI cleanup of PCR	Nuclear (1240k) and MT together	Fu 2013; simultaneous enrichment of ~1.2M SNPs and mtDNA	Fu 2013; simultaneous enrichment of ~1.2M SNPs and mtDNA	HiSeq X10	2x101, 2x7	0.113013	54.9	98.15	53.3	0.1525	[0.990, 0.996]	L0a2a1a2	0.417992	376362	61.2	0.123	16429	188	F	n/a (female)
S24669.Y1.E1.L1	I19415	ANALYZED	MT 10.2.S3, Loc.4J, SQ.1 / L3, Sample 3	525	1408-1442 calCE (545±15 BP, PSUAMS-12149)	Kilifi, Mtwapa	Kenya	-3.9535	39.7565	tooth	38	robotic	Rohland 2018 (Dabney Buffer, silica beads)	double-stranded	7.6	partial	Rohland 2015; silica coated magnetic beads and 7x volume PB (Qiagen) for cleanups, Bst2.0 in smaller volume, 100ul total PCR volume, higher primer concentration, SPRI cleanup of PCR	Nuclear (1240k) and MT together	Fu 2013; simultaneous enrichment of ~1.2M SNPs and mtDNA	Fu 2013; simultaneous enrichment of ~1.2M SNPs and mtDNA	HiSeq X10	2x101, 2x7	0.00114713	51.6	84.9	56.6	0.121	[0.992, 0.997]	L0a2a1a2	0.043547	51817	64.9	0.107	1796	20	F	n/a (female)
S19416.Y1.E1.L1	I19416	ANALYZED	MT10.2.10	481	1445-1609 calCE (455±15 BP, PSUAMS-12150)	Kilifi, Mtwapa	Kenya	-3.9535	39.7565	tooth	38	robotic	Rohland 2018 (Dabney Buffer, silica beads)	single-stranded	7.6	USER	Gansauge 2020	Nuclear (1240k) and MT together	Fu 2013; simultaneous enrichment of ~1.2M SNPs and mtDNA	Fu 2013; simultaneous enrichment of ~1.2M SNPs and mtDNA	HiSeq X10	2x101, 2x8	0.00777202	53	128.9	59.9	0.116	[0.970, 0.988]	L3b1a1a	0.116	125964	59.9	0.121	2253	1731	M	n/a (<200 SNPs)
S19417.Y1.E1.L1	I19417	ANALYZED	MT10.2.13	425	1400-1650 CE	Kilifi, Mtwapa	Kenya	-3.9535	39.7565	tooth	39	robotic	Rohland 2018 (Dabney Buffer, silica beads)	single-stranded	7.8	USER	Gansauge 2020	Nuclear (1240k) and MT together	Fu 2013; simultaneous enrichment of ~1.2M SNPs and mtDNA	Fu 2013; simultaneous enrichment of ~1.2M SNPs and mtDNA	HiSeq X10	2x101, 2x8	0.0106843	56.7	225.2	54.6	0.14	[0.978, 0.993]	L3e3a	0.192	200839	61.7	0.114	3976	2655	M	n/a (<200 SNPs)
S19418.Y1.E1.L1	I19418	FAILED (damage.ss.half=0.048, mtmatchmax=0.888)	MT10.2.16	400	1497-1640 calCE (360±20 BP, PSUAMS-12670)	Kilifi, Mtwapa	Kenya	-3.9535	39.7565	tooth	34	robotic	Rohland 2018 (Dabney Buffer, silica beads)	single-stranded	6.8	USER	Gansauge 2020	Nuclear (1240k) and MT together	Fu 2013; simultaneous enrichment of ~1.2M SNPs and mtDNA	Fu 2013; simultaneous enrichment of ~1.2M SNPs and mtDNA	HiSeq X10	2x101, 2x8	0.0088457	62.2	838.5	64.8	0.105	[0.853, 0.888]	L2a1'2'3'4	0.118	129479	71	0.048	5832	114	F	n/a (female)
S19419.Y1.E1.L1	I19419	ANALYZED	MT10.2.17	400	1250-1650 CE	Kilifi, Mtwapa	Kenya	-3.9535	39.7565	tooth	39	robotic	Rohland 2018 (Dabney Buffer, silica beads)	single-stranded	7.8	USER	Gansauge 2020	Nuclear (1240k) and MT together	Fu 2013; simultaneous enrichment of ~1.2M SNPs and mtDNA	Fu 2013; simultaneous enrichment of ~1.2M SNPs and mtDNA	HiSeq X10	2x101, 2x8	0.123756	63.2	375.6	58.1	0.12	[0.982, 0.995]	L3f1b1a1	0.12	130834	59.1	0.117	2512	1542	M	n/a (<200 SNPs)
S19420.Y1.E1.L1	I19420	ANALYZED	MT10.2.S1	461	1446-1614 calCE (445±20 BP PSUAMS-11928)	Kilifi, Mtwapa	Kenya	-3.9535	39.7565	rib	35	robotic	Rohland 2018 (Dabney Buffer, silica beads)	single-stranded	7	USER	Gansauge 2020	Nuclear (1240k) and MT together	Fu 2013; simultaneous enrichment of ~1.2M SNPs and mtDNA	Fu 2013; simultaneous enrichment of ~1.2M SNPs and mtDNA	HiSeq X10	2x101, 2x8	0.0164919	61.1	53.38	53.1	0.124	[0.981, 0.995]	L3e1d1	0.201	200454	54.4	0.134	3793	2841	M	n/a (<200 SNPs)
S19423.Y1.E1.L1	I19423	ANALYZED (sexratio=0.338, damage.ss.half=0.098)	MT10.2.33	564	1323-1423 calCE (600±20 BP, PSUAMS-12151)	Kilifi, Mtwapa	Kenya	-3.9535	39.7565	tooth	37	robotic	Rohland 2018 (Dabney Buffer, silica beads)	single-stranded	7.4	USER	Gansauge 2020	Nuclear (1240k) and MT together	Fu 2013; simultaneous enrichment of ~1.2M SNPs and mtDNA	Fu 2013; simultaneous enrichment of ~1.2M SNPs and mtDNA	HiSeq X10	2x101, 2x8	0.00787387	65.1	488.6	58.7	0.113	[0.990, 0.997]	L0d3	0.052	58292	61.2	0.098	1256	642	M	n/a (<200 SNPs)
S21475.Y1.E3.L1	I21475	ANALYZED	MT 2010-2011, Loc.4N, SQ.5 / L5, Sample #1	424	1454-1623 calCE (410±20 BP, PSUAMS-12280)	Kilifi, Mtwapa	Kenya	-3.9535	39.7565	incus	15	robotic	Rohland 2018 (Dabney Buffer, silica beads)	double-stranded	3	partial	Rohland 2015; silica coated magnetic beads and 7x volume PB (Qiagen) for cleanups, Bst2.0 in smaller volume, 100ul total PCR volume, higher primer concentration, SPRI cleanup of PCR	Nuclear (1240k) and MT together	Fu 2013; simultaneous enrichment of ~1.2M SNPs and mtDNA	Fu 2013; simultaneous enrichment of ~1.2M SNPs and mtDNA	HiSeq X10	2x101, 2x7	0.5622	51.2	99.38	57.3	0.14	[0.974, 0.992]	L3f1b1a1	1.91969	765820	59.4	0.135	70458	850	F	n/a (female)
S23564.Y1.E1.L1	I21475	ANALYZED	MTWAPA 2010-2011, Loc.4K, SQ.9 / L7	424	1454-1623 calCE (410±20 BP, PSUAMS-12280)	Kilifi, Mtwapa	Kenya	-3.9535	39.7565	tooth	40	robotic	Rohland 2018 (Dabney Buffer, silica beads)	double-stranded	8	partial	Rohland 2015; silica coated magnetic beads and 7x volume PB (Qiagen) for cleanups, Bst2.0 in smaller volume, 100ul total PCR volume, higher primer concentration, SPRI cleanup of PCR	Nuclear (1240k) and MT together	Fu 2013; simultaneous enrichment of ~1.2M SNPs and mtDNA	Fu 2013; simultaneous enrichment of ~1.2M SNPs and mtDNA	HiSeq X10	2x101, 2x7	0.0524149	63.8	52.17	59.6	0.088	[0.974, 0.992]	L3f1b1a1	0.804356	533181	69.3	0.0715	29869	342	F	n/a (female)
S24978.Y1.E1.L1	I21475	ANALYZED	MT 2010-2011, Loc.4N, SQ.5 / L5, Sample #2	424	1454-1623 calCE (410±20 BP, PSUAMS-12280)	Kilifi, Mtwapa	Kenya	-3.9535	39.7565	bone	39	robotic	Rohland 2018 (Dabney Buffer, silica beads)	double-stranded	7.8	partial	Rohland 2015; silica coated magnetic beads and 7x volume PB (Qiagen) for cleanups, Bst2.0 in smaller volume, 100ul total PCR volume, higher primer concentration, SPRI cleanup of PCR	Nuclear (1240k) and MT together	Fu 2013; simultaneous enrichment of ~1.2M SNPs and mtDNA	Fu 2013; simultaneous enrichment of ~1.2M SNPs and mtDNA	HiSeq X10	2x101, 2x7	0.030791	57.4	172.2	68	0.075	[0.982, 0.996]	L3f1b1a1	1.80347	780611	70.2	0.099	69329	878	F	n/a (female)
S24979.Y1.E1.L1	I21475	ANALYZED	MT 2010-2011, Loc.4N, SQ.5 / L5, Sample #3	424	1454-1623 calCE (410±20 BP, PSUAMS-12280)	Kilifi, Mtwapa	Kenya	-3.9535	39.7565	long bone	35	robotic	Rohland 2018 (Dabney Buffer, silica beads)	double-stranded	7	partial	Rohland 2015; silica coated magnetic beads and 7x volume PB (Qiagen) for cleanups, Bst2.0 in smaller volume, 100ul total PCR volume, higher primer concentration, SPRI cleanup of PCR	Nuclear (1240k) and MT together	Fu 2013; simultaneous enrichment of ~1.2M SNPs and mtDNA	Fu 2013; simultaneous enrichment of ~1.2M SNPs and mtDNA	HiSeq X10	2x101, 2x7	0.00234796	59.7	26.79	63.3	0.0665	[0.981, 0.997]	L3f1b1a1	0.109464	111559	71.8	0.076	4214	37	F	n/a (female)
S24980.Y1.E1.L1	I21475	ANALYZED	MT 2010-2011, Loc.4N, SQ.5 / L5, Sample #4	424	1454-1623 calCE (410±20 BP, PSUAMS-12280)	Kilifi, Mtwapa	Kenya	-3.9535	39.7565	vertebra	31	robotic	Rohland 2018 (Dabney Buffer, silica beads)	double-stranded	6.2	partial	Rohland 2015; silica coated magnetic beads and 7x volume PB (Qiagen) for cleanups, Bst2.0 in smaller volume, 100ul total PCR volume, higher primer concentration, SPRI cleanup of PCR	Nuclear (1240k) and MT together	Fu 2013; simultaneous enrichment of ~1.2M SNPs and mtDNA	Fu 2013; simultaneous enrichment of ~1.2M SNPs and mtDNA	HiSeq X10	2x101, 2x7	0.000359966	68.7	0.4661	n/a (<2x coverage)	n/a (<2x coverage)	n/a (<2x coverage)	n/a (<2x coverage)	0.00764532	7778	78.2	0.059	301	4	F	n/a (female)
S24981.Y1.E1.L1	I21475	ANALYZED	MT 2010-2011, Loc.4N, SQ.5 / L5, Sample #5	424	1454-1623 calCE (410±20 BP, PSUAMS-12280)	Kilifi, Mtwapa	Kenya	-3.9535	39.7565	long bone	40	robotic	Rohland 2018 (Dabney Buffer, silica beads)	double-stranded	8	partial	Rohland 2015; silica coated magnetic beads and 7x volume PB (Qiagen) for cleanups, Bst2.0 in smaller volume, 100ul total PCR volume, higher primer concentration, SPRI cleanup of PCR	Nuclear (1240k) and MT together	Fu 2013; simultaneous enrichment of ~1.2M SNPs and mtDNA	Fu 2013; simultaneous enrichment of ~1.2M SNPs and mtDNA	HiSeq X10	2x101, 2x7	0.0015807	58.9	14.49	62.2	0.0705	[0.951, 0.989]	L3f1b1a1	0.0676329	73250	68	0.0905	2534	24	F	n/a (female)
S23550.Y1.E1.L1	I23550	ANALYZED	MT 09, Loc.3, SQ.6 / L8, OP.17	625	1200-1450 CE	Kilifi, Mtwapa	Kenya	-3.9535	39.7565	femur	40	robotic	Rohland 2018 (Dabney Buffer, silica beads)	double-stranded	8	partial	Rohland 2015; silica coated magnetic beads and 7x volume PB (Qiagen) for cleanups, Bst2.0 in smaller volume, 100ul total PCR volume, higher primer concentration, SPRI cleanup of PCR	Nuclear (1240k) and MT together	Fu 2013; simultaneous enrichment of ~1.2M SNPs and mtDNA	Fu 2013; simultaneous enrichment of ~1.2M SNPs and mtDNA	HiSeq X10	2x101, 2x7	0.00411325	56.9	4.993	52.7	0.1255	[0.902, 0.986]	M30d1	0.0183924	21413	59.7	0.1345	627	10	F	n/a (female)
S23551.Y1.E1.L1	I23551	REPORTED (<15000 SNPs from this individual so not included in genome-wide analysis but bams released, mtmatchmax=0.977)	MT 09, Box 2, Loc.4E, OP.12	400	1250-1650 CE	Kilifi, Mtwapa	Kenya	-3.9535	39.7565	bone	39	robotic	Rohland 2018 (Dabney Buffer, silica beads)	double-stranded	7.8	partial	Rohland 2015; silica coated magnetic beads and 7x volume PB (Qiagen) for cleanups, Bst2.0 in smaller volume, 100ul total PCR volume, higher primer concentration, SPRI cleanup of PCR	Nuclear (1240k) and MT together	Fu 2013; simultaneous enrichment of ~1.2M SNPs and mtDNA	Fu 2013; simultaneous enrichment of ~1.2M SNPs and mtDNA	HiSeq X10	2x101, 2x7	0.00226206	56.3	4.26	56.1	0.0995	[0.881, 0.977]	L3b1a1	0.00991971	11690	58	0.1105	206	144	M	n/a (<200 SNPs)
S23552.Y1.E1.L1	I23552	FAILED(autosomes]/REPORTED(mtDNA] (<2500.SNPs, sexratio=0.22, only mtDNA bams released because the mtDNA metrics look fine)	MT 09, Box 1, Loc.4E, OP.7	400	1250-1650 CE	Kilifi, Mtwapa	Kenya	-3.9535	39.7565	tooth	40	robotic	Rohland 2018 (Dabney Buffer, silica beads)	double-stranded	8	partial	Rohland 2015; silica coated magnetic beads and 7x volume PB (Qiagen) for cleanups, Bst2.0 in smaller volume, 100ul total PCR volume, higher primer concentration, SPRI cleanup of PCR	Nuclear (1240k) and MT together	Fu 2013; simultaneous enrichment of ~1.2M SNPs and mtDNA	Fu 2013; simultaneous enrichment of ~1.2M SNPs and mtDNA	HiSeq X10	2x101, 2x7	0.000783889	59.6	60.25	62.5	0.0875	[0.995, 0.999]	L0a1b1a	0.00144355	1600	62.9	0.0805	39	11	U	n /a (sex unknown)
S23553.Y1.E1.L1	I23553	FAILED (2500.to.5000.SNPs, mtcontam=[0.878, 0.976], sexratio=0.12)	MT 09, Box 2, Loc.4E, SQ.15, OP.3	400	1250-1650 CE	Kilifi, Mtwapa	Kenya	-3.9535	39.7565	long bone	41	robotic	Rohland 2018 (Dabney Buffer, silica beads)	double-stranded	8.2	partial	Rohland 2015; silica coated magnetic beads and 7x volume PB (Qiagen) for cleanups, Bst2.0 in smaller volume, 100ul total PCR volume, higher primer concentration, SPRI cleanup of PCR	Nuclear (1240k) and MT together	Fu 2013; simultaneous enrichment of ~1.2M SNPs and mtDNA	Fu 2013; simultaneous enrichment of ~1.2M SNPs and mtDNA	HiSeq X10	2x101, 2x7	0.000893761	55	1.7	n/a (<2x coverage)	n/a (<2x coverage)	n/a (<2x coverage)	n/a (<2x coverage)	0.00261594	3042	55.4	0.0635	81	11	U	n /a (sex unknown)
S23554.Y1.E1.L1	I23554	REPORTED (<15000 SNPs from this individual so not included in genome-wide analysis but bams released, mtmatchmax=0.976)	MT 09, Box 1, Loc.4E, SQ.15/16, OP.4	400	1250-1650 CE	Kilifi, Mtwapa	Kenya	-3.9535	39.7565	cranial bone	40	robotic	Rohland 2018 (Dabney Buffer, silica beads)	double-stranded	8	partial	Rohland 2015; silica coated magnetic beads and 7x volume PB (Qiagen) for cleanups, Bst2.0 in smaller volume, 100ul total PCR volume, higher primer concentration, SPRI cleanup of PCR	Nuclear (1240k) and MT together	Fu 2013; simultaneous enrichment of ~1.2M SNPs and mtDNA	Fu 2013; simultaneous enrichment of ~1.2M SNPs and mtDNA	HiSeq X10	2x101, 2x7	0.0017368	52.8	2.861	60.9	0.109	[0.911, 0.976]	L0a2a2a1	0.00713517	8430	55.6	0.1245	262	4	F	n/a (female)
S23555.Y1.E1.L1	I23555	FAILED (<2500.SNPs)	MT 09, Loc.4F, OP.26	400	1250-1650 CE	Kilifi, Mtwapa	Kenya	-3.9535	39.7565	tibia	40	robotic	Rohland 2018 (Dabney Buffer, silica beads)	double-stranded	8	partial	Rohland 2015; silica coated magnetic beads and 7x volume PB (Qiagen) for cleanups, Bst2.0 in smaller volume, 100ul total PCR volume, higher primer concentration, SPRI cleanup of PCR	Nuclear (1240k) and MT together	Fu 2013; simultaneous enrichment of ~1.2M SNPs and mtDNA	Fu 2013; simultaneous enrichment of ~1.2M SNPs and mtDNA	HiSeq X10	2x101, 2x7	0.000631189	50.9	1.798	n/a (<2x coverage)	n/a (<2x coverage)	n/a (<2x coverage)	n/a (<2x coverage)	0.00166951	1894	54.2	0.0965	29	21	M	n/a (<200 SNPs)
S23556.Y1.E1.L1	I23556	FAILED (<2500.SNPs, damage.ds.half=0.009)	MT 09, Box 3, OP.13?	400	1250-1650 CE	Kilifi, Mtwapa	Kenya	-3.9535	39.7565	tooth	40	robotic	Rohland 2018 (Dabney Buffer, silica beads)	double-stranded	8	partial	Rohland 2015; silica coated magnetic beads and 7x volume PB (Qiagen) for cleanups, Bst2.0 in smaller volume, 100ul total PCR volume, higher primer concentration, SPRI cleanup of PCR	Nuclear (1240k) and MT together	Fu 2013; simultaneous enrichment of ~1.2M SNPs and mtDNA	Fu 2013; simultaneous enrichment of ~1.2M SNPs and mtDNA	HiSeq X10	2x101, 2x7	0.000819332	63.5	0.05746	n/a (<2x coverage)	n/a (<2x coverage)	n/a (<2x coverage)	n/a (<2x coverage)	0.00109417	1102	71.1	0.009	25	18	M	n/a (<200 SNPs)
S23557.Y1.E1.L1	I23557	FAILED(autosomes]/REPORTED(mtDNA] (2500.to.5000.SNPs, sexratio=0.319, only mtDNA bams released because the mtDNA metrics look fine)	MT 09, OP.16c, Sample #1	400	1250-1650 CE	Kilifi, Mtwapa	Kenya	-3.9535	39.7565	tooth	40	robotic	Rohland 2018 (Dabney Buffer, silica beads)	double-stranded	8	partial	Rohland 2015; silica coated magnetic beads and 7x volume PB (Qiagen) for cleanups, Bst2.0 in smaller volume, 100ul total PCR volume, higher primer concentration, SPRI cleanup of PCR	Nuclear (1240k) and MT together	Fu 2013; simultaneous enrichment of ~1.2M SNPs and mtDNA	Fu 2013; simultaneous enrichment of ~1.2M SNPs and mtDNA	HiSeq X10	2x101, 2x7	0.0019498	57.7	4.488	51.9	0.0945	[0.935, 0.984]	L0a1b1a	0.00308437	3537	60.8	0.1085	64	30	M	n/a (<200 SNPs)
S23558.Y1.E1.L1	I23558	ANALYZED	MT 09, OP.24(b), infant 2	400	1250-1650 CE	Kilifi, Mtwapa	Kenya	-3.9535	39.7565	tooth	40	robotic	Rohland 2018 (Dabney Buffer, silica beads)	double-stranded	8	partial	Rohland 2015; silica coated magnetic beads and 7x volume PB (Qiagen) for cleanups, Bst2.0 in smaller volume, 100ul total PCR volume, higher primer concentration, SPRI cleanup of PCR	Nuclear (1240k) and MT together	Fu 2013; simultaneous enrichment of ~1.2M SNPs and mtDNA	Fu 2013; simultaneous enrichment of ~1.2M SNPs and mtDNA	HiSeq X10	2x101, 2x7	0.00506991	58.6	189.7	64.6	0.0775	[0.998, 1.000]	L0a1b1a	0.0296192	34543	62.2	0.1165	1149	17	F	n/a (female)
S23969.Y1.E1.L1	I23558	ANALYZED	MT 09, Loc.4F, OP.24	625	1200-1450 CE	Kilifi, Mtwapa	Kenya	-3.9535	39.7565	cochlea	40	robotic	Rohland 2018 (Dabney Buffer, silica beads)	double-stranded	8	partial	Rohland 2015; silica coated magnetic beads and 7x volume PB (Qiagen) for cleanups, Bst2.0 in smaller volume, 100ul total PCR volume, higher primer concentration, SPRI cleanup of PCR	Nuclear (1240k) and MT together	Fu 2013; simultaneous enrichment of ~1.2M SNPs and mtDNA	Fu 2013; simultaneous enrichment of ~1.2M SNPs and mtDNA	HiSeq X10	2x101, 2x7	0.106261	52.2	146.8	56.8	0.0935	[0.996, 1.000]	L0a1b1a	3.10014	716730	59.6	0.1165	102833	1962	F	n/a (female)
S23561.Y1.E1.L1	I23561	ANALYZED	MTWAPA 10, MTWAPA 10, Loc.4K, SQ.16 / L7	508	1424-1457 calCE (500±20 BP, PSUAMS-12156)	Kilifi, Mtwapa	Kenya	-3.9535	39.7565	tooth	40	robotic	Rohland 2018 (Dabney Buffer, silica beads)	double-stranded	8	partial	Rohland 2015; silica coated magnetic beads and 7x volume PB (Qiagen) for cleanups, Bst2.0 in smaller volume, 100ul total PCR volume, higher primer concentration, SPRI cleanup of PCR	Nuclear (1240k) and MT together	Fu 2013; simultaneous enrichment of ~1.2M SNPs and mtDNA	Fu 2013; simultaneous enrichment of ~1.2M SNPs and mtDNA	HiSeq X10	2x101, 2x7	0.0130528	60.4	43.58	54.6	0.1145	[0.984, 0.997]	L3a2	0.0797531	85714	67.4	0.0755	3114	48	F	n/a (female)
S23562.Y1.E1.L1	I23561	ANALYZED	MTWAPA 10, MTWAPA 10, Loc.4K, SQ.8 / L4	508	1424-1457 calCE (500±20 BP, PSUAMS-12156)	Kilifi, Mtwapa	Kenya	-3.9535	39.7565	tooth	39	robotic	Rohland 2018 (Dabney Buffer, silica beads)	double-stranded	7.8	partial	Rohland 2015; silica coated magnetic beads and 7x volume PB (Qiagen) for cleanups, Bst2.0 in smaller volume, 100ul total PCR volume, higher primer concentration, SPRI cleanup of PCR	Nuclear (1240k) and MT together	Fu 2013; simultaneous enrichment of ~1.2M SNPs and mtDNA	Fu 2013; simultaneous enrichment of ~1.2M SNPs and mtDNA	HiSeq X10	2x101, 2x7	0.141582	55.7	81.57	59.4	0.082	[0.984, 0.998]	L3a2	2.40098	761620	63.9	0.0845	85639	1119	F	n/a (female)
S23567.Y1.E1.L1	I23567	FAILED(autosomes]/REPORTED(mtDNA] (mtmatchmax=0.971, sexratio=0.049, only mtDNA bams released because the mtDNA metrics look fine)	MTWAPA 2010-2011, Loc.4N, SQ.4 / L4, Sample #3	400	1250-1650 CE	Kilifi, Mtwapa	Kenya	-3.9535	39.7565	metatarsal	40	robotic	Rohland 2018 (Dabney Buffer, silica beads)	double-stranded	8	partial	Rohland 2015; silica coated magnetic beads and 7x volume PB (Qiagen) for cleanups, Bst2.0 in smaller volume, 100ul total PCR volume, higher primer concentration, SPRI cleanup of PCR	Nuclear (1240k) and MT together	Fu 2013; simultaneous enrichment of ~1.2M SNPs and mtDNA	Fu 2013; simultaneous enrichment of ~1.2M SNPs and mtDNA	HiSeq X10	2x101, 2x7	0.00131662	56.8	4.677	58.1	0.1135	[0.915, 0.971]	L0a1b2a	0.00656157	7426	61.5	0.0865	212	11	F	n/a (female)
S23657.Y1.E1.L1	I23657	REPORTED (<15000 SNPs from this individual so not included in genome-wide analysis but bams released)	MT 09, Box 3, OP.15 or OP.8, Sample 3	400	1250-1650 CE	Kilifi, Mtwapa	Kenya	-3.9535	39.7565	cranial bone	41	robotic	Rohland 2018 (Dabney Buffer, silica beads)	double-stranded	8.2	partial	Rohland 2015; silica coated magnetic beads and 7x volume PB (Qiagen) for cleanups, Bst2.0 in smaller volume, 100ul total PCR volume, higher primer concentration, SPRI cleanup of PCR	Nuclear (1240k) and MT together	Fu 2013; simultaneous enrichment of ~1.2M SNPs and mtDNA	Fu 2013; simultaneous enrichment of ~1.2M SNPs and mtDNA	HiSeq X10	2x101, 2x7	0.000133743	43.5	1.083	n/a (<2x coverage)	n/a (<2x coverage)	n/a (<2x coverage)	n/a (<2x coverage)	0.004377	5299	56.8	0.1385	159	3	F	n/a (female)
S23659.Y1.E1.L1	I23659	FAILED (<500.SNPs)	MT 10.2.S5, Loc.4J, SQ.1 / L4	400	1250-1650 CE	Kilifi, Mtwapa	Kenya	-3.9535	39.7565	cranial bone	38	robotic	Rohland 2018 (Dabney Buffer, silica beads)	double-stranded	7.6	partial	Rohland 2015; silica coated magnetic beads and 7x volume PB (Qiagen) for cleanups, Bst2.0 in smaller volume, 100ul total PCR volume, higher primer concentration, SPRI cleanup of PCR	Nuclear (1240k) and MT together	Fu 2013; simultaneous enrichment of ~1.2M SNPs and mtDNA	Fu 2013; simultaneous enrichment of ~1.2M SNPs and mtDNA	HiSeq X10	2x101, 2x7	5.97168e-05	37.6	0.03301	n/a (<2x coverage)	n/a (<2x coverage)	n/a (<2x coverage)	n/a (<2x coverage)	7e-05	53	50.9	0.0375	0	0	U	n/a (sex unknown)
S23660.Y1.E1.L1	I23660	ANALYZED	MT 2010-2011, Loc.4M, SQ.4 / L7	501	1435-1469 calCE (435±15 BP, PSUAMS-12281)	Kilifi, Mtwapa	Kenya	-3.9535	39.7565	phalanx	41	robotic	Rohland 2018 (Dabney Buffer, silica beads)	double-stranded	8.2	partial	Rohland 2015; silica coated magnetic beads and 7x volume PB (Qiagen) for cleanups, Bst2.0 in smaller volume, 100ul total PCR volume, higher primer concentration, SPRI cleanup of PCR	Nuclear (1240k) and MT together	Fu 2013; simultaneous enrichment of ~1.2M SNPs and mtDNA	Fu 2013; simultaneous enrichment of ~1.2M SNPs and mtDNA	HiSeq X10	2x101, 2x7	0.00071618	55.9	5.373	66.8	0.072	[0.923, 0.990]	L3d1a	0.033584	40100	73.2	0.059	715	470	M	n/a (<200 SNPs)
S23661.Y1.E1.L1	I23660	FAILED(autosomes]/REPORTED(mtDNA] (2500.to.5000.SNPs, sexratio=0.328 - another library from this sample was included in analysis, only mtDNA bams released because the mtDNA metrics look fine)	MT 2010-2011, Loc.4M, SQ.4 / L8	501	1435-1469 calCE (435±15 BP, PSUAMS-12281)	Kilifi, Mtwapa	Kenya	-3.9535	39.7565	tooth	39	robotic	Rohland 2018 (Dabney Buffer, silica beads)	double-stranded	7.8	partial	Rohland 2015; silica coated magnetic beads and 7x volume PB (Qiagen) for cleanups, Bst2.0 in smaller volume, 100ul total PCR volume, higher primer concentration, SPRI cleanup of PCR	Nuclear (1240k) and MT together	Fu 2013; simultaneous enrichment of ~1.2M SNPs and mtDNA	Fu 2013; simultaneous enrichment of ~1.2M SNPs and mtDNA	HiSeq X10	2x101, 2x7	0.000230512	54.3	45.26	54.5	0.1115	[0.975, 0.991]	L3d1a	0.003978	4831	61	0.1085	92	45	M	n/a (<200 SNPs)
S23662.Y1.E1.L1	I23662	ANALYZED	MT 2011, Loc.4J, SQ.6 / L5	400	1250-1650 CE	Kilifi, Mtwapa	Kenya	-3.9535	39.7565	phalanx	39	robotic	Rohland 2018 (Dabney Buffer, silica beads)	double-stranded	7.8	partial	Rohland 2015; silica coated magnetic beads and 7x volume PB (Qiagen) for cleanups, Bst2.0 in smaller volume, 100ul total PCR volume, higher primer concentration, SPRI cleanup of PCR	Nuclear (1240k) and MT together	Fu 2013; simultaneous enrichment of ~1.2M SNPs and mtDNA	Fu 2013; simultaneous enrichment of ~1.2M SNPs and mtDNA	HiSeq X10	2x101, 2x7	0.00328825	55	28.91	60.3	0.0835	[0.987, 0.996]	L0a2a1a2	0.212098	221318	66.5	0.0985	4234	2881	M	n/a (<200 SNPs)
S24661.Y1.E1.L1	I24661	REPORTED (<15000 SNPs from this individual so not included in genome-wide analysis but bams released)	MT 10, Loc., SQ.A/B / L4, OP.7	400	1250-1650 CE	Kilifi, Mtwapa	Kenya	-3.9535	39.7565	long bone	38	robotic	Rohland 2018 (Dabney Buffer, silica beads)	double-stranded	7.6	partial	Rohland 2015; silica coated magnetic beads and 7x volume PB (Qiagen) for cleanups, Bst2.0 in smaller volume, 100ul total PCR volume, higher primer concentration, SPRI cleanup of PCR	Nuclear (1240k) and MT together	Fu 2013; simultaneous enrichment of ~1.2M SNPs and mtDNA	Fu 2013; simultaneous enrichment of ~1.2M SNPs and mtDNA	HiSeq X10	2x101, 2x7	0.000112427	56.4	1.061	n/a (<2x coverage)	n/a (<2x coverage)	n/a (<2x coverage)	n/a (<2x coverage)	0.003514	4252	61.3	0.0925	143	2	F	n/a (female)
S24662.Y1.E1.L1	I24662	REPORTED (<15000 SNPs from this individual so not included in genome-wide analysis but bams released)	MT 10, Loc.10, SQ.A/B / L3, OP.2	400	1250-1650 CE	Kilifi, Mtwapa	Kenya	-3.9535	39.7565	femur	37	robotic	Rohland 2018 (Dabney Buffer, silica beads)	double-stranded	7.4	partial	Rohland 2015; silica coated magnetic beads and 7x volume PB (Qiagen) for cleanups, Bst2.0 in smaller volume, 100ul total PCR volume, higher primer concentration, SPRI cleanup of PCR	Nuclear (1240k) and MT together	Fu 2013; simultaneous enrichment of ~1.2M SNPs and mtDNA	Fu 2013; simultaneous enrichment of ~1.2M SNPs and mtDNA	HiSeq X10	2x101, 2x7	0.000172608	48.1	3.535	59.8	0.0905	[0.923, 0.985]	L1b1a	0.005041	6122	62.3	0.116	91	71	M	n/a (<200 SNPs)
S24663.Y1.E1.L1	I24663	REPORTED (<15000 SNPs from this individual so not included in genome-wide analysis but bams released)	MT 10, Loc.10, SQ.A/B / L4, OP.8	400	1250-1650 CE	Kilifi, Mtwapa	Kenya	-3.9535	39.7565	long bone	38	robotic	Rohland 2018 (Dabney Buffer, silica beads)	double-stranded	7.6	partial	Rohland 2015; silica coated magnetic beads and 7x volume PB (Qiagen) for cleanups, Bst2.0 in smaller volume, 100ul total PCR volume, higher primer concentration, SPRI cleanup of PCR	Nuclear (1240k) and MT together	Fu 2013; simultaneous enrichment of ~1.2M SNPs and mtDNA	Fu 2013; simultaneous enrichment of ~1.2M SNPs and mtDNA	HiSeq X10	2x101, 2x7	0.000227219	49.9	1.776	n/a (<2x coverage)	n/a (<2x coverage)	n/a (<2x coverage)	n/a (<2x coverage)	0.008386	10186	65.4	0.1065	342	5	F	n/a (female)
S24664.Y1.E1.L1	I24664	FAILED (<2500.SNPs)	MT 10, Loc.10, SQ.C / L4, OP.13	400	1250-1650 CE	Kilifi, Mtwapa	Kenya	-3.9535	39.7565	tibia	38	robotic	Rohland 2018 (Dabney Buffer, silica beads)	double-stranded	7.6	partial	Rohland 2015; silica coated magnetic beads and 7x volume PB (Qiagen) for cleanups, Bst2.0 in smaller volume, 100ul total PCR volume, higher primer concentration, SPRI cleanup of PCR	Nuclear (1240k) and MT together	Fu 2013; simultaneous enrichment of ~1.2M SNPs and mtDNA	Fu 2013; simultaneous enrichment of ~1.2M SNPs and mtDNA	HiSeq X10	2x101, 2x7	6.05094e-05	37.5	2.757	56.7	0.1025	[0.881, 0.985]	L3e1d1	0.001849	2192	54.3	0.0815	34	27	M	n/a (<200 SNPs)
S24665.Y1.E1.L1	I24665	REPORTED (<15000 SNPs from this individual so not included in genome-wide analysis but bams released)	MT 10, Loc.11, SQ.B/D, OP.4	400	1250-1650 CE	Kilifi, Mtwapa	Kenya	-3.9535	39.7565	humerus	38	robotic	Rohland 2018 (Dabney Buffer, silica beads)	double-stranded	7.6	partial	Rohland 2015; silica coated magnetic beads and 7x volume PB (Qiagen) for cleanups, Bst2.0 in smaller volume, 100ul total PCR volume, higher primer concentration, SPRI cleanup of PCR	Nuclear (1240k) and MT together	Fu 2013; simultaneous enrichment of ~1.2M SNPs and mtDNA	Fu 2013; simultaneous enrichment of ~1.2M SNPs and mtDNA	HiSeq X10	2x101, 2x7	0.00013542	47.8	4.52	58.6	0.1265	[0.948, 0.995]	L2a1f1	0.005859	7122	61	0.107	201	2	F	n/a (female)
S24666.Y1.E1.L1	I24666	FAILED (<500.SNPs, sexratio=0.22)	MT 10.2.K130, L4	400	1250-1650 CE	Kilifi, Mtwapa	Kenya	-3.9535	39.7565	bone	38	robotic	Rohland 2018 (Dabney Buffer, silica beads)	double-stranded	7.6	partial	Rohland 2015; silica coated magnetic beads and 7x volume PB (Qiagen) for cleanups, Bst2.0 in smaller volume, 100ul total PCR volume, higher primer concentration, SPRI cleanup of PCR	Nuclear (1240k) and MT together	Fu 2013; simultaneous enrichment of ~1.2M SNPs and mtDNA	Fu 2013; simultaneous enrichment of ~1.2M SNPs and mtDNA	HiSeq X10	2x101, 2x7	4.44012e-05	37.3	0.4081	n/a (<2x coverage)	n/a (<2x coverage)	n/a (<2x coverage)	n/a (<2x coverage)	0.00033	386	54.4	0.0345	7	2	U	n /a (sex unknown)
S24667.Y1.E1.L1	I24667	FAILED (<2500.SNPs)	MT 10.2.S1, Loc.4J, SQ.4 / L3, Sample 1	400	1250-1650 CE	Kilifi, Mtwapa	Kenya	-3.9535	39.7565	rib	37	robotic	Rohland 2018 (Dabney Buffer, silica beads)	double-stranded	7.4	partial	Rohland 2015; silica coated magnetic beads and 7x volume PB (Qiagen) for cleanups, Bst2.0 in smaller volume, 100ul total PCR volume, higher primer concentration, SPRI cleanup of PCR	Nuclear (1240k) and MT together	Fu 2013; simultaneous enrichment of ~1.2M SNPs and mtDNA	Fu 2013; simultaneous enrichment of ~1.2M SNPs and mtDNA	HiSeq X10	2x101, 2x7	0.00383083	48	0.1705	n/a (<2x coverage)	n/a (<2x coverage)	n/a (<2x coverage)	n/a (<2x coverage)	0.000988	1143	52.1	0.111	24	16	M	n/a (<200 SNPs)
S24668.Y1.E1.L1	I24668	FAILED (<2500.SNPs, sexratio=0.20)	MT 10.2.S2, Loc.4J, SQ.4 / L3, Sample 2	400	1250-1650 CE	Kilifi, Mtwapa	Kenya	-3.9535	39.7565	rib	37	robotic	Rohland 2018 (Dabney Buffer, silica beads)	double-stranded	7.4	partial	Rohland 2015; silica coated magnetic beads and 7x volume PB (Qiagen) for cleanups, Bst2.0 in smaller volume, 100ul total PCR volume, higher primer concentration, SPRI cleanup of PCR	Nuclear (1240k) and MT together	Fu 2013; simultaneous enrichment of ~1.2M SNPs and mtDNA	Fu 2013; simultaneous enrichment of ~1.2M SNPs and mtDNA	HiSeq X10	2x101, 2x7	0.000171846	40.8	0.4405	n/a (<2x coverage)	n/a (<2x coverage)	n/a (<2x coverage)	n/a (<2x coverage)	0.001565	1710	52.6	0.0525	28	7	U	n /a (sex unknown)
S24670.Y1.E1.L1	I24670	FAILED (<500.SNPs, damage.ds.half=0.024)	MT 10.2.S8, Loc.4J, SQ.1 / L5, Sample 8	400	1250-1650 CE	Kilifi, Mtwapa	Kenya	-3.9535	39.7565	bone	38	robotic	Rohland 2018 (Dabney Buffer, silica beads)	double-stranded	7.6	partial	Rohland 2015; silica coated magnetic beads and 7x volume PB (Qiagen) for cleanups, Bst2.0 in smaller volume, 100ul total PCR volume, higher primer concentration, SPRI cleanup of PCR	Nuclear (1240k) and MT together	Fu 2013; simultaneous enrichment of ~1.2M SNPs and mtDNA	Fu 2013; simultaneous enrichment of ~1.2M SNPs and mtDNA	HiSeq X10	2x101, 2x7	0.000114775	54.8	0.01201	n/a (<2x coverage)	n/a (<2x coverage)	n/a (<2x coverage)	n/a (<2x coverage)	0.000161	186	66.2	0.024	1	5	U	n/a (sex unknown)
S24975.Y1.E1.L1	I24975	ANALYZED	MT 09, Box 4, OP.15 or OP.8, Sample 1	400	1250-1650 CE	Kilifi, Mtwapa	Kenya	-3.9535	39.7565	cranial bone	35	robotic	Rohland 2018 (Dabney Buffer, silica beads)	double-stranded	7	partial	Rohland 2015; silica coated magnetic beads and 7x volume PB (Qiagen) for cleanups, Bst2.0 in smaller volume, 100ul total PCR volume, higher primer concentration, SPRI cleanup of PCR	Nuclear (1240k) and MT together	Fu 2013; simultaneous enrichment of ~1.2M SNPs and mtDNA	Fu 2013; simultaneous enrichment of ~1.2M SNPs and mtDNA	HiSeq X10	2x101, 2x7	0.000636691	58.1	1.382	n/a (<2x coverage)	n/a (<2x coverage)	n/a (<2x coverage)	n/a (<2x coverage)	0.0186627	20047	71.5	0.085	704	16	F	n/a (female)
S24976.Y1.E1.L1	I24976	FAILED (mtcontam=[0.635, 0.883], sexratio=0.21)	MT 09, Box 5, OP.15 or OP.8, Sample 2	400	1250-1650 CE	Kilifi, Mtwapa	Kenya	-3.9535	39.7565	maxilla	35	robotic	Rohland 2018 (Dabney Buffer, silica beads)	double-stranded	7	partial	Rohland 2015; silica coated magnetic beads and 7x volume PB (Qiagen) for cleanups, Bst2.0 in smaller volume, 100ul total PCR volume, higher primer concentration, SPRI cleanup of PCR	Nuclear (1240k) and MT together	Fu 2013; simultaneous enrichment of ~1.2M SNPs and mtDNA	Fu 2013; simultaneous enrichment of ~1.2M SNPs and mtDNA	HiSeq X10	2x101, 2x7	0.000148403	52.6	0.7774	n/a (<2x coverage)	n/a (<2x coverage)	n/a (<2x coverage)	n/a (<2x coverage)	0.00486338	5083	68.5	0.067	133	35	U	n /a (sex unknown)
S24977.Y1.E1.L1	I24977	FAILED (<2500.SNPs, sexratio=0.24, damage.ds.half=0.018)	MT 10.2.S10, Loc.4L, SQ.5+6 / L4, Sample 10	400	1250-1650 CE	Kilifi, Mtwapa	Kenya	-3.9535	39.7565	bone	34	robotic	Rohland 2018 (Dabney Buffer, silica beads)	double-stranded	6.8	partial	Rohland 2015; silica coated magnetic beads and 7x volume PB (Qiagen) for cleanups, Bst2.0 in smaller volume, 100ul total PCR volume, higher primer concentration, SPRI cleanup of PCR	Nuclear (1240k) and MT together	Fu 2013; simultaneous enrichment of ~1.2M SNPs and mtDNA	Fu 2013; simultaneous enrichment of ~1.2M SNPs and mtDNA	HiSeq X10	2x101, 2x7	0.000102346	44.6	0.3312	n/a (<2x coverage)	n/a (<2x coverage)	n/a (<2x coverage)	n/a (<2x coverage)	0.000569249	606	56	0.018	19	6	U	n /a (sex unknown)
S13610.E1.L1	I13610	FAILED (<500.SNPs, damage.ds.half=0.025)	MA12.6	400	1400-1700 CE	Lamu, Manda	Kenya	-2.10333	41.0206	tooth	72	manual	Dabney 2013, Korlevic 2015	double-stranded	8	partial	Rohland 2015; silica coated magnetic beads and 7x volume PB (Qiagen) for cleanups, Bst2.0 in smaller volume, 100ul total PCR volume, higher primer concentration, SPRI cleanup of PCR	Nuclear (1240k) and MT together	Fu 2013; simultaneous enrichment of ~1.2M SNPs and mtDNA	Fu 2013; simultaneous enrichment of ~1.2M SNPs and mtDNA	NextSeq 500	2x76, 2x7	..	..	..	..	..	..	..	0	58	49.1	0.025	1	0	U	n/a (sex unknown)
S17418.Y1.E1.L1	I17418	FAILED (2500.SNPs, damage.ss.half=0.018, sexratio=0.11)	MA12.1	400	1400-1700 CE	Lamu, Manda	Kenya	-2.10333	41.0206	cranial bone	33	robotic	Rohland 2018 (Dabney Buffer, silica beads)	single-stranded	6.6	USER	Gansauge 2020	Nuclear (1240k) and MT together	Fu 2013; simultaneous enrichment of ~1.2M SNPs and mtDNA	Fu 2013; simultaneous enrichment of ~1.2M SNPs and mtDNA	HiSeq X10	2x101, 2x8	0.00033621	42.2	0.5449	n/a (<2x coverage)	n/a (<2x coverage)	n/a (<2x coverage)	n/a (<2x coverage)	0.001	1537	55.5	0.018	40	5	U	n /a (sex unknown)
S17419.Y1.E1.L1	I17419	FAILED (2500.to.5000.SNPs, sexratio=0.078, damage.ss.half=0.098, mtmatchmax=0.88)	MA12.18	400	1400-1700 CE	Lamu, Manda	Kenya	-2.10333	41.0206	fibula	34	robotic	Rohland 2018 (Dabney Buffer, silica beads)	single-stranded	6.8	USER	Gansauge 2020	Nuclear (1240k) and MT together	Fu 2013; simultaneous enrichment of ~1.2M SNPs and mtDNA	Fu 2013; simultaneous enrichment of ~1.2M SNPs and mtDNA	HiSeq X10	2x101, 2x8	0.000185598	41.6	3.215	53	0.108	[0.719, 0.880]	L3d1a1a	0.004	4550	52.8	0.098	142	12	F	n/a (female)
S17420.Y1.E1.L1	I17420	FAILED (<2500.SNPs, sexratio=0.10)	MA12.16	400	1400-1700 CE	Lamu, Manda	Kenya	-2.10333	41.0206	metacarpal	35	robotic	Rohland 2018 (Dabney Buffer, silica beads)	single-stranded	7	USER	Gansauge 2020	Nuclear (1240k) and MT together	Fu 2013; simultaneous enrichment of ~1.2M SNPs and mtDNA	Fu 2013; simultaneous enrichment of ~1.2M SNPs and mtDNA	HiSeq X10	2x101, 2x8	0.000197652	36.9	1.93	n/a (<2x coverage)	n/a (<2x coverage)	n/a (<2x coverage)	n/a (<2x coverage)	0.002	1991	49.8	0.128	53	6	U	n /a (sex unknown)
S17421.Y1.E1.L1	I17421	FAILED (2500.SNPs, damage.ss.half=0.028)	MA12.3	400	1400-1700 CE	Lamu, Manda	Kenya	-2.10333	41.0206	rib	38	robotic	Rohland 2018 (Dabney Buffer, silica beads)	single-stranded	7.6	USER	Gansauge 2020	Nuclear (1240k) and MT together	Fu 2013; simultaneous enrichment of ~1.2M SNPs and mtDNA	Fu 2013; simultaneous enrichment of ~1.2M SNPs and mtDNA	HiSeq X10	2x101, 2x8	0.000536661	43.1	0.08081	n/a (<2x coverage)	n/a (<2x coverage)	n/a (<2x coverage)	n/a (<2x coverage)	0.001	629	48.1	0.028	8	6	M	n/a (<200 SNPs)
S19407.Y1.E1.L1	I19407	ANALYZED (mtmatchmax=0.965)	MA12.7	400	1400-1700 CE	Lamu, Manda	Kenya	-2.10333	41.0206	phalanx	34	robotic	Rohland 2018 (Dabney Buffer, silica beads)	single-stranded	6.8	USER	Gansauge 2020	Nuclear (1240k) and MT together	Fu 2013; simultaneous enrichment of ~1.2M SNPs and mtDNA	Fu 2013; simultaneous enrichment of ~1.2M SNPs and mtDNA	HiSeq X10	2x101, 2x8	0.00107996	41.3	10.5	48.4	0.151	[0.916, 0.965]	L2d1a	0.022	26158	48.8	0.164	457	325	M	n/a (<200 SNPs)
S7934.E1.L1	I7934	ANALYZED	Manda 2012/13, TR3, F4, OP8	428	1456-1621 calCE (410±15 BP, PSUAMS-5511)	Lamu, Manda	Kenya	-2.10333	41.0206	tooth	68	manual	Dabney 2013, Korlevic 2015	double-stranded	7.6	partial	Rohland 2015; silica coated magnetic beads and 7x volume PB (Qiagen) for cleanups, Bst2.0 in smaller volume, 100ul total PCR volume, higher primer concentration, SPRI cleanup of PCR	Nuclear (1240k) and MT separately	Maricic 2010; separate enrichment for mtDNA	Fu 2013; 390k and 840k targets combined into a single capture	NextSeq 500	2x76, 2x7	0.0132	36	22.8	40	0.132	[0.989,1.000]	L2d1a	0.463724	404251	47	0.084	16016	223	F	n/a (female)
S7935.E1.L1	I7935	FAILED (screening spike complexity < 0.005)	Manda 2012/13, TR9, OP6	400	1400-1700 CE	Lamu, Manda	Kenya	-2.10333	41.0206	femur	78	manual	Dabney 2013, Korlevic 2015	double-stranded	8.7	partial	Rohland 2015; silica coated magnetic beads and 7x volume PB (Qiagen) for cleanups, Bst2.0 in smaller volume, 100ul total PCR volume, higher primer concentration, SPRI cleanup of PCR	Nuclear (1240k) and MT separately	Maricic 2010; separate enrichment for mtDNA	Fu 2013; 390k and 840k targets combined into a single capture	NextSeq 500	2x76, 2x7	..	..	0.0306	n/a (<2x coverage)	n/a (<2x coverage)	n/a (<2x coverage)	n/a (<2x coverage)	0	0	0	0	0	0	U	n/a (sex unknown)
S7936.E1.L1	I7936	FAILED (screening spike complexity < 0.005)	Manda 2012/13, TR3, F3, OP7	400	1400-1700 CE	Lamu, Manda	Kenya	-2.10333	41.0206	rib	71	manual	Dabney 2013, Korlevic 2015	double-stranded	7.9	partial	Rohland 2015; silica coated magnetic beads and 7x volume PB (Qiagen) for cleanups, Bst2.0 in smaller volume, 100ul total PCR volume, higher primer concentration, SPRI cleanup of PCR	Nuclear (1240k) and MT separately	Maricic 2010; separate enrichment for mtDNA	Fu 2013; 390k and 840k targets combined into a single capture	NextSeq 500	2x76, 2x7	..	..	0.0123	n/a (<2x coverage)	n/a (<2x coverage)	n/a (<2x coverage)	n/a (<2x coverage)	0	0	0	0	0	0	U	n/a (sex unknown)
S7937.E1.L1	I7937	FAILED (screening spike complexity < 0.005)	Manda 2012/13, TR8, F1, OP1	400	1400-1700 CE	Lamu, Manda	Kenya	-2.10333	41.0206	tooth	82	manual	Dabney 2013, Korlevic 2015	double-stranded	9.1	partial	Rohland 2015; silica coated magnetic beads and 7x volume PB (Qiagen) for cleanups, Bst2.0 in smaller volume, 100ul total PCR volume, higher primer concentration, SPRI cleanup of PCR	Nuclear (1240k) and MT separately	Maricic 2010; separate enrichment for mtDNA	Fu 2013; 390k and 840k targets combined into a single capture	NextSeq 500	2x76, 2x7	..	..	0.0125	n/a (<2x coverage)	n/a (<2x coverage)	n/a (<2x coverage)	n/a (<2x coverage)	0	0	0	0	0	0	U	n/a (sex unknown)
S7938.E1.L1	I7938	ANALYZED (mtmatchmax=0.971)	Manda 2012/13, TR2, F7, OP13	495	1437-1482 calCE (470±15 BP, PSUAMS-5512)	Lamu, Manda	Kenya	-2.10333	41.0206	rib	69	manual	Dabney 2013, Korlevic 2015	double-stranded	7.7	partial	Rohland 2015; silica coated magnetic beads and 7x volume PB (Qiagen) for cleanups, Bst2.0 in smaller volume, 100ul total PCR volume, higher primer concentration, SPRI cleanup of PCR	Nuclear (1240k) and MT separately	Maricic 2010; separate enrichment for mtDNA	Fu 2013; 390k and 840k targets combined into a single capture	NextSeq 500	2x76, 2x7	..	..	3.35	44	0.085	[0.822,0.971]	L2a1b1a	0.033349	38658	45	0.051	1511	19	F	n/a (female)
S7938.E1.L2	I7938	ANALYZED	Manda 2012/13, TR2, F7, OP13	495	1437-1482 calCE (470±15 BP, PSUAMS-5512)	Lamu, Manda	Kenya	-2.10333	41.0206	rib	69	manual	Dabney 2013, Korlevic 2015	single-stranded	7.7	USER	Gansauge 2020	Nuclear (1240k) and MT together	Fu 2013; simultaneous enrichment of ~1.2M SNPs and mtDNA	Fu 2013; simultaneous enrichment of ~1.2M SNPs and mtDNA	HiSeq X10	2x101, 2x8	0.145287	74.5	1.002	n/a (<2x coverage)	n/a (<2x coverage)	n/a (<2x coverage)	n/a (<2x coverage)	0.006364	7556	63.6	0.163	261	2	F	n/a (female)
S7938.E1.L3	I7938	ANALYZED	Manda 2012/13, TR2, F7, OP13	495	1437-1482 calCE (470±15 BP, PSUAMS-5512)	Lamu, Manda	Kenya	-2.10333	41.0206	rib	69	manual	Dabney 2013, Korlevic 2015	single-stranded	7.7	USER	Gansauge 2020	Nuclear (1240k) and MT together	Fu 2013; simultaneous enrichment of ~1.2M SNPs and mtDNA	Fu 2013; simultaneous enrichment of ~1.2M SNPs and mtDNA	HiSeq X10	2x101, 2x8	0.00171494	52.3	0.4273	n/a (<2x coverage)	n/a (<2x coverage)	n/a (<2x coverage)	n/a (<2x coverage)	0.003032	3702	64.9	0.172	128	3	F	n/a (female)
S7938.E1.L4	I7938	ANALYZED	Manda 2012/13, TR2, F7, OP13	495	1437-1482 calCE (470±15 BP, PSUAMS-5512)	Lamu, Manda	Kenya	-2.10333	41.0206	rib	69	manual	Dabney 2013, Korlevic 2015	single-stranded	7.7	USER	Gansauge 2020	Nuclear (1240k) and MT together	Fu 2013; simultaneous enrichment of ~1.2M SNPs and mtDNA	Fu 2013; simultaneous enrichment of ~1.2M SNPs and mtDNA	HiSeq X10	2x101, 2x8	0.00158323	50.7	1.447	n/a (<2x coverage)	n/a (<2x coverage)	n/a (<2x coverage)	n/a (<2x coverage)	0.00986	11887	65	0.182	429	3	F	n/a (female)
S7938.E1.L5	I7938	ANALYZED	Manda 2012/13, TR2, F7, OP13	495	1437-1482 calCE (470±15 BP, PSUAMS-5512)	Lamu, Manda	Kenya	-2.10333	41.0206	rib	69	manual	Dabney 2013, Korlevic 2015	single-stranded	7.7	USER	Gansauge 2020	Nuclear (1240k) and MT together	Fu 2013; simultaneous enrichment of ~1.2M SNPs and mtDNA	Fu 2013; simultaneous enrichment of ~1.2M SNPs and mtDNA	HiSeq X10	2x101, 2x8	0.00143653	51.4	1.698	n/a (<2x coverage)	n/a (<2x coverage)	n/a (<2x coverage)	n/a (<2x coverage)	0.010849	13018	65.2	0.165	483	5	F	n/a (female)
S7939.E1.L1	I7939	ANALYZED	Manda 2012/13, TR3, F5, OP11	428	1456-1621 calCE (410±15 BP, PSUAMS-5513)	Lamu, Manda	Kenya	-2.10333	41.0206	rib	76	manual	Dabney 2013, Korlevic 2015	double-stranded	8.4	partial	Rohland 2015; silica coated magnetic beads and 7x volume PB (Qiagen) for cleanups, Bst2.0 in smaller volume, 100ul total PCR volume, higher primer concentration, SPRI cleanup of PCR	Nuclear (1240k) and MT separately	Maricic 2010; separate enrichment for mtDNA	Fu 2013; 390k and 840k targets combined into a single capture	NextSeq 500	2x76, 2x7	..	..	1.74	n/a (<2x coverage)	n/a (<2x coverage)	n/a (<2x coverage)	n/a (<2x coverage)	0.038834	45591	49	0.057	908	692	M	n/a (<200 SNPs)
S7940.E1.L1	I7940	FAILED (screening spike complexity < 0.005)	Manda 2012/13, TR5, F4	400	1400-1700 CE	Lamu, Manda	Kenya	-2.10333	41.0206	femur	76	manual	Dabney 2013, Korlevic 2015	double-stranded	8.4	partial	Rohland 2015; silica coated magnetic beads and 7x volume PB (Qiagen) for cleanups, Bst2.0 in smaller volume, 100ul total PCR volume, higher primer concentration, SPRI cleanup of PCR	Nuclear (1240k) and MT separately	Maricic 2010; separate enrichment for mtDNA	Fu 2013; 390k and 840k targets combined into a single capture	NextSeq 500	2x76, 2x7	..	..	0.15	n/a (<2x coverage)	n/a (<2x coverage)	n/a (<2x coverage)	n/a (<2x coverage)	0	0	0	0	0	0	U	n/a (sex unknown)
S7941.E1.L1	I7941	ANALYZED (mtmatchmax=0.972)	Manda 2012/13, TR3, OP5	389	1485-1629 calCE (375±15 BP, PSUAMS-5514)	Lamu, Manda	Kenya	-2.10333	41.0206	tooth	71	manual	Dabney 2013, Korlevic 2015	double-stranded	7.9	partial	Rohland 2015; silica coated magnetic beads and 7x volume PB (Qiagen) for cleanups, Bst2.0 in smaller volume, 100ul total PCR volume, higher primer concentration, SPRI cleanup of PCR	Nuclear (1240k) and MT separately	Maricic 2010; separate enrichment for mtDNA	Fu 2013; 390k and 840k targets combined into a single capture	NextSeq 500	2x76, 2x7	..	..	3.36	43	0.105	[0.770,0.972]	L3e3a	0.038055	44754	45	0.066	900	653	M	n/a (<200 SNPs)
S7942.E1.L1	I7942	ANALYZED (Xcontam=[0.005,0.042])	Manda 2012/13, T3, F1, OP4	407	1457-1626 calCE (395±20 BP, PSUAMS-5515)	Lamu, Manda	Kenya	-2.10333	41.0206	tooth	67	manual	Dabney 2013, Korlevic 2015	double-stranded	7.4	partial	Rohland 2015; silica coated magnetic beads and 7x volume PB (Qiagen) for cleanups, Bst2.0 in smaller volume, 100ul total PCR volume, higher primer concentration, SPRI cleanup of PCR	Nuclear (1240k) and MT separately	Maricic 2010; separate enrichment for mtDNA	Fu 2013; 390k and 840k targets combined into a single capture	NextSeq 500	2x76, 2x7	0.012	34	39.8	39	0.124	[0.986,0.996]	L2d1a	0.445933	398407	46	0.085	8980	6802	M	[0.005,0.042]
S7943.E1.L1	I7943	REPORTED (<15000 SNPs from this individual so not included in genome-wide analysis but bams released)	Manda 2012/13, T3, F5, OP9	400	1400-1700 CE	Lamu, Manda	Kenya	-2.10333	41.0206	tooth	72	manual	Dabney 2013, Korlevic 2015	double-stranded	8	partial	Rohland 2015; silica coated magnetic beads and 7x volume PB (Qiagen) for cleanups, Bst2.0 in smaller volume, 100ul total PCR volume, higher primer concentration, SPRI cleanup of PCR	Nuclear (1240k) and MT separately	Maricic 2010; separate enrichment for mtDNA	Fu 2013; 390k and 840k targets combined into a single capture	NextSeq 500	2x76, 2x7	..	..	9.28	38	0.135	[0.984,1.000]	L2d1a	0.007993	9409	38	0.089	382	9	F	n/a (female)
S7943.E1.L1	I7943	REPORTED (<15000 SNPs from this individual so not included in genome-wide analysis but bams released)	Manda 2012/13, T3, F5, OP9	400	1400-1700 CE	Lamu, Manda	Kenya	-2.10333	41.0206	tooth	72	manual	Dabney 2013, Korlevic 2015	double-stranded	8	partial	Rohland 2015; silica coated magnetic beads and 7x volume PB (Qiagen) for cleanups, Bst2.0 in smaller volume, 100ul total PCR volume, higher primer concentration, SPRI cleanup of PCR	Nuclear (1240k) and MT together	Fu 2013; simultaneous enrichment of ~1.2M SNPs and mtDNA	Fu 2013; simultaneous enrichment of ~1.2M SNPs and mtDNA	HiSeq X10	2x101, 2x7	0.000503742	46.8	69.2	43	0.073	[0.992,0.998]	L3b1a11	0.016672	19989	46	0.054	277	222	M	n/a (<200 SNPs)
S13877.Y1.E1.L1	I13877	FAILED (<500.SNPs, damage.ds.half=0.013)	SH8048	825	800-1450 CE	Shanga	Kenya	-2.12533	41.0647	phalanx	73	robotic	Rohland 2018 (Dabney Buffer, silica beads)	double-stranded	7.3	partial	Rohland 2015; silica coated magnetic beads and 7x volume PB (Qiagen) for cleanups, Bst2.0 in smaller volume, 100ul total PCR volume, higher primer concentration, SPRI cleanup of PCR	Nuclear (1240k) and MT together	Fu 2013; simultaneous enrichment of ~1.2M SNPs and mtDNA	Fu 2013; simultaneous enrichment of ~1.2M SNPs and mtDNA	NextSeq 500	2x76, 2x7	5.17603e-05	32.7	0.1362	n/a (<2x coverage)	n/a (<2x coverage)	n/a (<2x coverage)	n/a (<2x coverage)	0	377	62.8	0.013	3	4	M	n/a (<200 SNPs)
S13878.Y1.E1.L1	I13878	FAILED (2500.to.5000.SNPs, sexratio=0.11, damage.ds.half=0.01)	SH9110	825	800-1450 CE	Shanga	Kenya	-2.12533	41.0647	tooth	77	robotic	Rohland 2018 (Dabney Buffer, silica beads)	double-stranded	7.7	partial	Rohland 2015; silica coated magnetic beads and 7x volume PB (Qiagen) for cleanups, Bst2.0 in smaller volume, 100ul total PCR volume, higher primer concentration, SPRI cleanup of PCR	Nuclear (1240k) and MT together	Fu 2013; simultaneous enrichment of ~1.2M SNPs and mtDNA	Fu 2013; simultaneous enrichment of ~1.2M SNPs and mtDNA	NextSeq 500	2x76, 2x7	9.35051e-05	52.7	0.4464	n/a (<2x coverage)	n/a (<2x coverage)	n/a (<2x coverage)	n/a (<2x coverage)	0.003	3061	73.7	0.01	84	10	U	n /a (sex unknown)
S13879.Y1.E1.L1	I13879	FAILED (<500.SNPs)	SH9292	825	800-1450 CE	Shanga	Kenya	-2.12533	41.0647	phalanx	64	robotic	Rohland 2018 (Dabney Buffer, silica beads)	double-stranded	6.4	partial	Rohland 2015; silica coated magnetic beads and 7x volume PB (Qiagen) for cleanups, Bst2.0 in smaller volume, 100ul total PCR volume, higher primer concentration, SPRI cleanup of PCR	Nuclear (1240k) and MT together	Fu 2013; simultaneous enrichment of ~1.2M SNPs and mtDNA	Fu 2013; simultaneous enrichment of ~1.2M SNPs and mtDNA	NextSeq 500	2x76, 2x7	2.6661e-05	45.7	0.07629	n/a (<2x coverage)	n/a (<2x coverage)	n/a (<2x coverage)	n/a (<2x coverage)	0	185	50.2	0.05	3	3	M	n/a (<200 SNPs)
S13880.Y1.E1.L1	I13880	FAILED (<2500.SNPs, sexratio=0.036, damage.ds.half=0.013)	SH9293	825	800-1450 CE	Shanga	Kenya	-2.12533	41.0647	tooth	76	robotic	Rohland 2018 (Dabney Buffer, silica beads)	double-stranded	7.6	partial	Rohland 2015; silica coated magnetic beads and 7x volume PB (Qiagen) for cleanups, Bst2.0 in smaller volume, 100ul total PCR volume, higher primer concentration, SPRI cleanup of PCR	Nuclear (1240k) and MT together	Fu 2013; simultaneous enrichment of ~1.2M SNPs and mtDNA	Fu 2013; simultaneous enrichment of ~1.2M SNPs and mtDNA	NextSeq 500	2x76, 2x7	4.53947e-05	36	0.1027	n/a (<2x coverage)	n/a (<2x coverage)	n/a (<2x coverage)	n/a (<2x coverage)	0.001	900	70	0.013	27	1	F	n/a (female)
S13881.Y1.E1.L1	I13881	FAILED (<2500.SNPs, sexratio=0.18)	SH9294	825	800-1450 CE	Shanga	Kenya	-2.12533	41.0647	tooth	73	robotic	Rohland 2018 (Dabney Buffer, silica beads)	double-stranded	7.3	partial	Rohland 2015; silica coated magnetic beads and 7x volume PB (Qiagen) for cleanups, Bst2.0 in smaller volume, 100ul total PCR volume, higher primer concentration, SPRI cleanup of PCR	Nuclear (1240k) and MT together	Fu 2013; simultaneous enrichment of ~1.2M SNPs and mtDNA	Fu 2013; simultaneous enrichment of ~1.2M SNPs and mtDNA	NextSeq 500	2x76, 2x7	3.27249e-05	42.5	0.1526	n/a (<2x coverage)	n/a (<2x coverage)	n/a (<2x coverage)	n/a (<2x coverage)	0.001	627	54.6	0.11	14	3	U	n /a (sex unknown)
S17414.Y1.E1.L1	I17414	FAILED (2500.to.5000.SNPs, sexratio=0.156, damage.ss.half=0.019)	SH8041	825	800-1450 CE	Shanga	Kenya	-2.12533	41.0647	tooth	34	robotic	Rohland 2018 (Dabney Buffer, silica beads)	single-stranded	6.8	USER	Gansauge 2020	Nuclear (1240k) and MT together	Fu 2013; simultaneous enrichment of ~1.2M SNPs and mtDNA	Fu 2013; simultaneous enrichment of ~1.2M SNPs and mtDNA	HiSeq X10	2x101, 2x8	0.000230654	34	0.4073	n/a (<2x coverage)	n/a (<2x coverage)	n/a (<2x coverage)	n/a (<2x coverage)	0.002	2876	57.6	0.019	65	12	U	n /a (sex unknown)
S17415.Y1.E1.L1	I17415	FAILED (damage.ss.half=0.009)	SH9623	825	800-1450 CE	Shanga	Kenya	-2.12533	41.0647	tooth	33	robotic	Rohland 2018 (Dabney Buffer, silica beads)	single-stranded	6.6	USER	Gansauge 2020	Nuclear (1240k) and MT together	Fu 2013; simultaneous enrichment of ~1.2M SNPs and mtDNA	Fu 2013; simultaneous enrichment of ~1.2M SNPs and mtDNA	HiSeq X10	2x101, 2x8	0.000696069	46.9	8.707	61.7	0.013	[0.957, 0.995]	T1a1	0.031	36876	63.9	0.009	1271	30	F	n/a (female)
S17416.Y1.E1.L1	I17416	FAILED (sexratio=0.071, damage.ss.half=0.011, mtmatchmax=0.824)	SH9715	825	800-1450 CE	Shanga	Kenya	-2.12533	41.0647	tooth	34	robotic	Rohland 2018 (Dabney Buffer, silica beads)	single-stranded	6.8	USER	Gansauge 2020	Nuclear (1240k) and MT together	Fu 2013; simultaneous enrichment of ~1.2M SNPs and mtDNA	Fu 2013; simultaneous enrichment of ~1.2M SNPs and mtDNA	HiSeq X10	2x101, 2x8	0.000354669	39.6	3.158	57.5	0.005	[0.599, 0.824]	JT	0.013	15694	60.8	0.011	457	35	F	n/a (female)
S17417.Y1.E1.L1	I17417	FAILED (2500.SNPs, damage.ss.half=0.025, sexratio=0.27)	SH9726	825	800-1450 CE	Shanga	Kenya	-2.12533	41.0647	tooth	35	robotic	Rohland 2018 (Dabney Buffer, silica beads)	single-stranded	7	USER	Gansauge 2020	Nuclear (1240k) and MT together	Fu 2013; simultaneous enrichment of ~1.2M SNPs and mtDNA	Fu 2013; simultaneous enrichment of ~1.2M SNPs and mtDNA	HiSeq X10	2x101, 2x8	0.000205606	37.8	0.2135	n/a (<2x coverage)	n/a (<2x coverage)	n/a (<2x coverage)	n/a (<2x coverage)	0.001	931	52.5	0.025	16	6	U	n /a (sex unknown)
S13871.Y1.E1.L1	I13871	ANALYZED	Mk1.24	150	1650-1950 CE	Taita Taveta, Makwasinyi	Kenya	-2.16917	38.6722	tooth	67	robotic	Rohland 2018 (Dabney Buffer, silica beads)	double-stranded	6.7	partial	Rohland 2015; silica coated magnetic beads and 7x volume PB (Qiagen) for cleanups, Bst2.0 in smaller volume, 100ul total PCR volume, higher primer concentration, SPRI cleanup of PCR	Nuclear (1240k) and MT together	Fu 2013; simultaneous enrichment of ~1.2M SNPs and mtDNA	Fu 2013; simultaneous enrichment of ~1.2M SNPs and mtDNA	NextSeq 500	2x76, 2x7	0.0463919	55.8	89.43	53.7	0.081	[0.996,1.000]	L3d1a1a	0.176	188590	62.6	0.054	7078	78	F	n/a (female)
S13872.Y1.E1.L1	I13872	ANALYZED (Xcontam=[0.002,0.014])	Mk1.25	150	1650-1950 CE	Taita Taveta, Makwasinyi	Kenya	-2.16917	38.6722	tooth	74	robotic	Rohland 2018 (Dabney Buffer, silica beads)	double-stranded	7.4	partial	Rohland 2015; silica coated magnetic beads and 7x volume PB (Qiagen) for cleanups, Bst2.0 in smaller volume, 100ul total PCR volume, higher primer concentration, SPRI cleanup of PCR	Nuclear (1240k) and MT together	Fu 2013; simultaneous enrichment of ~1.2M SNPs and mtDNA	Fu 2013; simultaneous enrichment of ~1.2M SNPs and mtDNA	NextSeq 500	2x76, 2x7	0.21728	58	170.8	56.7	0.066	[0.994,1.000]	L4b2a	0.878	622020	62.3	0.032	17300	11017	M	[0.002,0.014]
S13873.Y1.E1.L1	I13873	ANALYZED	Mk1.26	150	1650-1950 CE	Taita Taveta, Makwasinyi	Kenya	-2.16917	38.6722	tooth	57	robotic	Rohland 2018 (Dabney Buffer, silica beads)	double-stranded	5.7	partial	Rohland 2015; silica coated magnetic beads and 7x volume PB (Qiagen) for cleanups, Bst2.0 in smaller volume, 100ul total PCR volume, higher primer concentration, SPRI cleanup of PCR	Nuclear (1240k) and MT together	Fu 2013; simultaneous enrichment of ~1.2M SNPs and mtDNA	Fu 2013; simultaneous enrichment of ~1.2M SNPs and mtDNA	NextSeq 500	2x76, 2x7	0.0482678	57.3	101.7	56.8	0.065	[0.996,1.000]	L2a1+143	0.242	248436	68	0.044	4825	2999	M	n/a (<200 SNPs)
S13874.Y1.E1.L1	I13874	ANALYZED (damage.ds.half=0.022)	Mk1.28	73	1709-1927 calCE (110±15 BP, PSUAMS-10330)	Taita Taveta, Makwasinyi	Kenya	-2.16917	38.6722	tooth	73	robotic	Rohland 2018 (Dabney Buffer, silica beads)	double-stranded	7.3	partial	Rohland 2015; silica coated magnetic beads and 7x volume PB (Qiagen) for cleanups, Bst2.0 in smaller volume, 100ul total PCR volume, higher primer concentration, SPRI cleanup of PCR	Nuclear (1240k) and MT together	Fu 2013; simultaneous enrichment of ~1.2M SNPs and mtDNA	Fu 2013; simultaneous enrichment of ~1.2M SNPs and mtDNA	NextSeq 500	2x76, 2x7	0.0767124	55.5	135.5	60.1	0.041	[0.994,1.000]	L3a2	0.539	463073	65.6	0.022	10558	6787	M	[0,0]
S13875.Y1.E1.L1	I13875	ANALYZED (damage.ds.half=0.027)	Mk1.30	204	1667-1843 calCE (200±15 BP, PSUAMS-10331)	Taita Taveta, Makwasinyi	Kenya	-2.16917	38.6722	tooth	77	robotic	Rohland 2018 (Dabney Buffer, silica beads)	double-stranded	7.7	partial	Rohland 2015; silica coated magnetic beads and 7x volume PB (Qiagen) for cleanups, Bst2.0 in smaller volume, 100ul total PCR volume, higher primer concentration, SPRI cleanup of PCR	Nuclear (1240k) and MT together	Fu 2013; simultaneous enrichment of ~1.2M SNPs and mtDNA	Fu 2013; simultaneous enrichment of ~1.2M SNPs and mtDNA	NextSeq 500	2x76, 2x7	0.0560849	57.3	411.7	64.6	0.038	[0.993,0.999]	L2a1+143	0.733	558074	66.6	0.027	14019	8938	M	[0,0.007]
S13876.Y1.E1.L1	I13876	REPORTED (<15000 SNPs from this individual so not included in genome-wide analysis but bams released)	Mk1.32	150	1650-1950 CE	Taita Taveta, Makwasinyi	Kenya	-2.16917	38.6722	tooth	56	robotic	Rohland 2018 (Dabney Buffer, silica beads)	double-stranded	5.6	partial	Rohland 2015; silica coated magnetic beads and 7x volume PB (Qiagen) for cleanups, Bst2.0 in smaller volume, 100ul total PCR volume, higher primer concentration, SPRI cleanup of PCR	Nuclear (1240k) and MT together	Fu 2013; simultaneous enrichment of ~1.2M SNPs and mtDNA	Fu 2013; simultaneous enrichment of ~1.2M SNPs and mtDNA	NextSeq 500	2x76, 2x7	0.00191332	49.3	356.2	61.2	0.042	[0.993,1.000]	L3e3a	0.005	6154	60.6	0.083	100	69	M	n/a (<200 SNPs)
S14780.Y1.E1.L1	I14780	REPORTED (<15000 SNPs from this individual so not included in genome-wide analysis but bams released)	Mk1.20	150	1650-1950 CE	Taita Taveta, Makwasinyi	Kenya	-2.16917	38.6722	tooth	36	robotic	Rohland 2018 (Dabney Buffer, silica beads)	double-stranded	7.2	partial	Rohland 2015; silica coated magnetic beads and 7x volume PB (Qiagen) for cleanups, Bst2.0 in smaller volume, 100ul total PCR volume, higher primer concentration, SPRI cleanup of PCR	Nuclear (1240k) and MT together	Fu 2013; simultaneous enrichment of ~1.2M SNPs and mtDNA	Fu 2013; simultaneous enrichment of ~1.2M SNPs and mtDNA	NextSeq 500	2x76, 2x7	0.00512736	52	293	63.3	0.045	[0.990,0.996]	L0d3	0.008	9437	61.5	0.094	350	0	F	n/a (female)
S14781.Y1.E1.L1	I14781	ANALYZED	Mk1.29	105	1698-1950 calCE (135±20 BP, PSUAMS-10332)	Taita Taveta, Makwasinyi	Kenya	-2.16917	38.6722	tooth	38	robotic	Rohland 2018 (Dabney Buffer, silica beads)	double-stranded	7.6	partial	Rohland 2015; silica coated magnetic beads and 7x volume PB (Qiagen) for cleanups, Bst2.0 in smaller volume, 100ul total PCR volume, higher primer concentration, SPRI cleanup of PCR	Nuclear (1240k) and MT together	Fu 2013; simultaneous enrichment of ~1.2M SNPs and mtDNA	Fu 2013; simultaneous enrichment of ~1.2M SNPs and mtDNA	NextSeq 500	2x76, 2x7	0.0642998	55	152.9	58.5	0.062	[0.997,1.000]	L0a1a+200	0.713	552082	62.9	0.034	28325	305	F	n/a (female)
S17401.Y1.E1.L1	I17401	ANALYZED (damage.ss.half=0.04)	Mk1.13	150	1650-1950 CE	Taita Taveta, Makwasinyi	Kenya	-2.16917	38.6722	tooth	36	robotic	Rohland 2018 (Dabney Buffer, silica beads)	single-stranded	7.2	USER	Gansauge 2020	Nuclear (1240k) and MT together	Fu 2013; simultaneous enrichment of ~1.2M SNPs and mtDNA	Fu 2013; simultaneous enrichment of ~1.2M SNPs and mtDNA	HiSeq X10	2x101, 2x8	0.0425771	51.5	1258	57.5	0.069	[0.995, 1.000]	L3f2a1	0.234	236927	60.8	0.04	9408	89	F	n/a (female)
S17402.Y1.E1.L1	I17402	ANALYZED (Xcontam=[0.000,0.005], damage.ss.half=0.022)	Mk1.3	150	1650-1950 CE	Taita Taveta, Makwasinyi	Kenya	-2.16917	38.6722	tooth	35	robotic	Rohland 2018 (Dabney Buffer, silica beads)	single-stranded	7	USER	Gansauge 2020	Nuclear (1240k) and MT together	Fu 2013; simultaneous enrichment of ~1.2M SNPs and mtDNA	Fu 2013; simultaneous enrichment of ~1.2M SNPs and mtDNA	HiSeq X10	2x101, 2x8	0.642326	54.3	175.2	59.2	0.042	[0.984, 0.993]	L1c3b1a	1.554	621346	59.7	0.022	28729	24107	M	[0.000,0.005]
S17403.Y1.E1.L1	I17403	ANALYZED (there was evidence of contamination (damage.ss.half=0.018) so we used damage restricted version)	Mk1.4	150	1650-1950 CE	Taita Taveta, Makwasinyi	Kenya	-2.16917	38.6722	tooth	33	robotic	Rohland 2018 (Dabney Buffer, silica beads)	single-stranded	6.6	USER	Gansauge 2020	Nuclear (1240k) and MT together	Fu 2013; simultaneous enrichment of ~1.2M SNPs and mtDNA	Fu 2013; simultaneous enrichment of ~1.2M SNPs and mtDNA	HiSeq X10	2x101, 2x8	0.64803	51.1	145.5	59.5	0.024	[0.990, 0.997]	L5a1a	2.056	648882	57.6	0.018	72932	1064	F	n/a (female)
S17404.Y1.E1.L1	I17404	ANALYZED (damage.ss.half=0.068)	Mk1.5	150	1650-1950 CE	Taita Taveta, Makwasinyi	Kenya	-2.16917	38.6722	tooth	34	robotic	Rohland 2018 (Dabney Buffer, silica beads)	single-stranded	6.8	USER	Gansauge 2020	Nuclear (1240k) and MT together	Fu 2013; simultaneous enrichment of ~1.2M SNPs and mtDNA	Fu 2013; simultaneous enrichment of ~1.2M SNPs and mtDNA	HiSeq X10	2x101, 2x8	0.00791478	47.5	405.7	53.6	0.078	[0.988, 0.998]	L3d1a1a	0.087	97083	56.3	0.068	3515	52	F	n/a (female)
S17405.Y1.E1.L1	I17405	ANALYZED (damage.ss.half=0.051)	Mk1.6	150	1650-1950 CE	Taita Taveta, Makwasinyi	Kenya	-2.16917	38.6722	tooth	36	robotic	Rohland 2018 (Dabney Buffer, silica beads)	single-stranded	7.2	USER	Gansauge 2020	Nuclear (1240k) and MT together	Fu 2013; simultaneous enrichment of ~1.2M SNPs and mtDNA	Fu 2013; simultaneous enrichment of ~1.2M SNPs and mtDNA	HiSeq X10	2x101, 2x8	0.0093601	49.3	113.8	50.6	0.073	[0.990, 0.997]	L0f2a	0.104	114899	57.2	0.051	4399	63	F	n/a (female)
S8749.E1.L1	I8749	FAILED (mtcontam=0.935, sexratio=0.034, damage.ds.half=0.011)	KL.01.01, Kilwa Box 1	550	1300-1600 CE	Kilwa	Tanzania	-8.57501	39.3105	tooth	58	manual	Dabney 2013, Korlevic 2015	double-stranded	6.4	partial	Rohland 2015; silica coated magnetic beads and 7x volume PB (Qiagen) for cleanups, Bst2.0 in smaller volume, 100ul total PCR volume, higher primer concentration, SPRI cleanup of PCR	Nuclear (1240k) and MT separately	Maricic 2010; separate enrichment for mtDNA	Fu 2013; 390k and 840k targets combined into a single capture	NextSeq 500	2x76, 2x7	..	..	..	..	..	..	..	0.01405	16499	46	0.011	589	21	F	n/a (female)
S8816.E1.L1	I8816	ANALYZED (Xcontam=[0.003,0.007])	KL.02.01, Kilwa Box 2	550	1300-1600 CE	Kilwa	Tanzania	-8.57501	39.3105	cochlea	71	manual	Dabney 2013, Korlevic 2015	double-stranded	7.9	partial	Rohland 2015; silica coated magnetic beads and 7x volume PB (Qiagen) for cleanups, Bst2.0 in smaller volume, 100ul total PCR volume, higher primer concentration, SPRI cleanup of PCR	Nuclear (1240k) and MT separately	Maricic 2010; separate enrichment for mtDNA	Fu 2013; 390k and 840k targets combined into a single capture	NextSeq 500	2x76, 2x7	0.8658	39	130	..	..	[0.994,0.998]	L2a1h	3.96173	899644	47	0.113	27051	19341	M	[0.003,0.007]
S8932.E1.L1	I8932	REPORTED (<15000 SNPs from this individual so not included in genome-wide analysis but bams released)	KL.03.01, Kilwa Box 2	550	1300-1600 CE	Kilwa	Tanzania	-8.57501	39.3105	tooth	70	manual	Dabney 2013, Korlevic 2015	double-stranded	7.8	partial	Rohland 2015; silica coated magnetic beads and 7x volume PB (Qiagen) for cleanups, Bst2.0 in smaller volume, 100ul total PCR volume, higher primer concentration, SPRI cleanup of PCR	Nuclear (1240k) and MT together	Fu 2013; simultaneous enrichment of ~1.2M SNPs and mtDNA	Fu 2013; simultaneous enrichment of ~1.2M SNPs and mtDNA	HiSeq X10	2x101, 2x7	0.000503742	46.8	9.28	38	0.135	[0.984,1.000]	L2d1a	0.007993	9409	38	0.089	382	9	F	n/a (female)
S8932.E1.L10	I8932	FAILED (2500.to.5000.SNPs, sexratio=0.21, mtmatchmax=0.978, damage.ss.half=0.028)	KL.03.01, Kilwa Box 2	550	1300-1600 CE	Kilwa	Tanzania	-8.57501	39.3105	tooth	70	manual	Dabney 2013, Korlevic 2015	single-stranded	3.9	USER	Gansauge 2020	Nuclear (1240k) and MT together	Fu 2013; simultaneous enrichment of ~1.2M SNPs and mtDNA	Fu 2013; simultaneous enrichment of ~1.2M SNPs and mtDNA	HiSeq X10	2x101, 2x8	..	..	25.39	54.6	0.023	[0.948, 0.978]	L3b1a11	0.0039691	4140	62.2	0.028	136	36	U	n /a (sex unknown)
S8932.E1.L2	I8932	FAILED(autosomes]/REPORTED(mtDNA] (sexratio=0.268, only mtDNA bams released because the mtDNA metrics look fine)	KL.03.01, Kilwa Box 2	550	1300-1600 CE	Kilwa	Tanzania	-8.57501	39.3105	tooth	70	manual	Dabney 2013, Korlevic 2015	double-stranded	7.8	partial	Rohland 2015; silica coated magnetic beads and 7x volume PB (Qiagen) for cleanups, Bst2.0 in smaller volume, 100ul total PCR volume, higher primer concentration, SPRI cleanup of PCR	Nuclear (1240k) and MT together	Fu 2013; simultaneous enrichment of ~1.2M SNPs and mtDNA	Fu 2013; simultaneous enrichment of ~1.2M SNPs and mtDNA	NextSeq 500	2x76, 2x7	0.000547032	53.3	69.51	57.5	0.102	[0.976,0.990]	L3b1a11	0.013	14835	64.5	0.093	330	121	U	n /a (sex unknown)
S8932.E1.L3	I8932	FAILED(autosomes]/REPORTED(mtDNA] (<2500.SNPs, sexratio=0.282, better.libraries.from.same.sample.analyzed, only mtDNA bams released because the mtDNA metrics look fine)	KL.03.01, Kilwa Box 2	550	1300-1600 CE	Kilwa	Tanzania	-8.57501	39.3105	tooth	70	manual	Dabney 2013, Korlevic 2015	single-stranded	3.9	USER	Gansauge 2020	Nuclear (1240k) and MT together	Fu 2013; simultaneous enrichment of ~1.2M SNPs and mtDNA	Fu 2013; simultaneous enrichment of ~1.2M SNPs and mtDNA	HiSeq X10	2x101, 2x8	0.00112193	46.8	9.652	53.2	0.191	[0.969, 0.998]	L3b1a11	0.001697	1951	60.4	0.134	61	24	U	n /a (sex unknown)
S8932.E1.L4	I8932	FAILED(autosomes]/REPORTED(mtDNA] (<2500.SNPs, sexratio=0.215, better.libraries.from.same.sample.analyzed, only mtDNA bams released because the mtDNA metrics look fine)	KL.03.01, Kilwa Box 2	550	1300-1600 CE	Kilwa	Tanzania	-8.57501	39.3105	tooth	70	manual	Dabney 2013, Korlevic 2015	single-stranded	3.9	USER	Gansauge 2020	Nuclear (1240k) and MT together	Fu 2013; simultaneous enrichment of ~1.2M SNPs and mtDNA	Fu 2013; simultaneous enrichment of ~1.2M SNPs and mtDNA	HiSeq X10	2x101, 2x8	0.00145639	52	11.16	54.6	0.181	[0.939, 0.982]	L3b1a11	0.001934	2249	61.8	0.131	62	17	U	n /a (sex unknown)
S8932.E1.L5	I8932	FAILED(autosomes]/REPORTED(mtDNA] (sexratio=0.270, mtmatchmax=0.977, only mtDNA bams released because the mtDNA metrics look fine)	KL.03.01, Kilwa Box 2	550	1300-1600 CE	Kilwa	Tanzania	-8.57501	39.3105	tooth	70	manual	Dabney 2013, Korlevic 2015	single-stranded	3.9	USER	Gansauge 2020	Nuclear (1240k) and MT together	Fu 2013; simultaneous enrichment of ~1.2M SNPs and mtDNA	Fu 2013; simultaneous enrichment of ~1.2M SNPs and mtDNA	HiSeq X10	2x101, 2x8	0.00147779	53.3	193.7	59.3	0.194	[0.956, 0.977]	L3b1a11	0.046185	54376	65.6	0.144	1285	476	U	n /a (sex unknown)
S8932.E1.L6	I8932	FAILED(autosomes]/REPORTED(mtDNA] (sexratio=0.263, mtmatchmax=0.974, only mtDNA bams released because the mtDNA metrics look fine)	KL.03.01, Kilwa Box 2	550	1300-1600 CE	Kilwa	Tanzania	-8.57501	39.3105	tooth	70	manual	Dabney 2013, Korlevic 2015	single-stranded	3.9	USER	Gansauge 2020	Nuclear (1240k) and MT together	Fu 2013; simultaneous enrichment of ~1.2M SNPs and mtDNA	Fu 2013; simultaneous enrichment of ~1.2M SNPs and mtDNA	HiSeq X10	2x101, 2x8	0.00124789	48.2	148.4	58.2	0.197	[0.952, 0.974]	L3b1a11	0.034773	41340	63.6	0.149	935	334	U	n /a (sex unknown)
S8932.E1.L7	I8932	FAILED (sexratio=0.32, damage.ss.half=0.030)	KL.03.01, Kilwa Box 2	550	1300-1600 CE	Kilwa	Tanzania	-8.57501	39.3105	tooth	70	manual	Dabney 2013, Korlevic 2015	single-stranded	5.4	USER	Gansauge 2020	Nuclear (1240k) and MT together	Fu 2013; simultaneous enrichment of ~1.2M SNPs and mtDNA	Fu 2013; simultaneous enrichment of ~1.2M SNPs and mtDNA	HiSeq X10	2x101, 2x8	..	..	29.58	54	0.028	[0.963, 0.986]	L3b1a11	0.00481906	5068	63.5	0.03	123	57	M	n/a (<200 SNPs)
S8932.E1.L8	I8932	FAILED(autosomes]/REPORTED(mtDNA] (2500.to.5000.SNPs, sexratio=0.31, mtmatchmax=0.979, damage.ss.half=0.040, only mtDNA bams released because the mtDNA metrics look fine)	KL.03.01, Kilwa Box 2	550	1300-1600 CE	Kilwa	Tanzania	-8.57501	39.3105	tooth	70	manual	Dabney 2013, Korlevic 2015	single-stranded	5.4	USER	Gansauge 2020	Nuclear (1240k) and MT together	Fu 2013; simultaneous enrichment of ~1.2M SNPs and mtDNA	Fu 2013; simultaneous enrichment of ~1.2M SNPs and mtDNA	HiSeq X10	2x101, 2x8	..	..	25.25	54.2	0.039	[0.951, 0.979]	L3b1a11	0.00414292	4233	63.9	0.04	98	45	M	n/a (<200 SNPs)
S8932.E1.L9	I8932	FAILED (2500.to.5000.SNPs, sexratio=0.28, damage.ss.half=0.033)	KL.03.01, Kilwa Box 2	550	1300-1600 CE	Kilwa	Tanzania	-8.57501	39.3105	tooth	70	manual	Dabney 2013, Korlevic 2015	single-stranded	3.9	USER	Gansauge 2020	Nuclear (1240k) and MT together	Fu 2013; simultaneous enrichment of ~1.2M SNPs and mtDNA	Fu 2013; simultaneous enrichment of ~1.2M SNPs and mtDNA	HiSeq X10	2x101, 2x8	..	..	24.46	54	0.028	[0.958, 0.984]	L3b1a11	0.00390479	4029	62.5	0.033	99	39	U	n /a (sex unknown)
S14001.Y1.E1.L1	I14001	ANALYZED (Xcontam=[0.002,0.004])	LS1.02, single skeleton	336	1511-1664 calCE (305±15 BP, PSUAMS-5718)	Lindi	Tanzania	-9.99	39.71	cochlea	67	robotic	Rohland 2018 (Dabney Buffer, silica beads)	double-stranded	6.7	partial	Rohland 2015; silica coated magnetic beads and 7x volume PB (Qiagen) for cleanups, Bst2.0 in smaller volume, 100ul total PCR volume, higher primer concentration, SPRI cleanup of PCR	Nuclear (1240k) and MT together	Fu 2013; simultaneous enrichment of ~1.2M SNPs and mtDNA	Fu 2013; simultaneous enrichment of ~1.2M SNPs and mtDNA	NextSeq 500	2x76, 2x7	0.196629	56.3	450.1	57.1	0.1	[0.996,1.000]	L0a1a2	4.589	850523	62.3	0.096	82767	58562	M	[0.002,0.004]
S19546.Y1.E1.L1	I19546	FAILED (<2500.SNPs, damage.ss.half=0.072)	SK3	400	1300-1800 CE	Songo Mnara	Tanzania	-9.06189	39.5499	metatarsal	37	robotic	Rohland 2018 (Dabney Buffer, silica beads)	single-stranded	7.4	USER	Gansauge 2020	Nuclear (1240k) and MT together	Fu 2013; simultaneous enrichment of ~1.2M SNPs and mtDNA	Fu 2013; simultaneous enrichment of ~1.2M SNPs and mtDNA	HiSeq X10	2x101, 2x8	0.000243624	35.1	0.4941	n/a (<2x coverage)	n/a (<2x coverage)	n/a (<2x coverage)	n/a (<2x coverage)	0.001	1241	49.6	0.072	17	22	M	n/a (<200 SNPs)
S19547.Y1.E1.L1	I19547	ANALYZED (damage.ss.half=0.084)	SK4	380	1508-1648 calCE (330±15 BP, PSUAMS-8444)	Songo Mnara	Tanzania	-9.06189	39.5499	metatarsal	37	robotic	Rohland 2018 (Dabney Buffer, silica beads)	single-stranded	7.4	USER	Gansauge 2020	Nuclear (1240k) and MT together	Fu 2013; simultaneous enrichment of ~1.2M SNPs and mtDNA	Fu 2013; simultaneous enrichment of ~1.2M SNPs and mtDNA	HiSeq X10	2x101, 2x8	0.0470454	49.3	98.42	61.7	0.088	[0.976, 0.990]	L3d1a1a1	0.638	489888	62.6	0.084	25064	361	F	n/a (female)
S19548.Y1.E1.L1	I19548	ANALYZED	SK7	515	1418-1450 calCE (520±15 BP, PSUAMS-8408)	Songo Mnara	Tanzania	-9.06189	39.5499	metatarsal	38	robotic	Rohland 2018 (Dabney Buffer, silica beads)	single-stranded	7.6	USER	Gansauge 2020	Nuclear (1240k) and MT together	Fu 2013; simultaneous enrichment of ~1.2M SNPs and mtDNA	Fu 2013; simultaneous enrichment of ~1.2M SNPs and mtDNA	HiSeq X10	2x101, 2x8	0.00707634	61.2	9.753	53.5	0.12	[0.953, 0.996]	L3e2b	0.073	81582	54.8	0.14	1337	1021	M	n/a (<200 SNPs)
S19549.Y1.E1.L1	I19549	ANALYZED (damage.ss.half=0.097)	SK8	297	1629-1794 calCE (285±15 BP, PSUAMS-8445)	Songo Mnara	Tanzania	-9.06189	39.5499	metatarsal	39	robotic	Rohland 2018 (Dabney Buffer, silica beads)	single-stranded	7.8	USER	Gansauge 2020	Nuclear (1240k) and MT together	Fu 2013; simultaneous enrichment of ~1.2M SNPs and mtDNA	Fu 2013; simultaneous enrichment of ~1.2M SNPs and mtDNA	HiSeq X10	2x101, 2x8	0.023959	50.5	35.18	56.3	0.098	[0.961, 0.982]	L3d1a1a1	0.242	240680	58.5	0.097	4817	3307	M	n/a (<200 SNPs)
S19549.Y1.E2.L1	I19549	ANALYZED	SK8	297	1629-1794 calCE (285±15 BP, PSUAMS-8445)	Songo Mnara	Tanzania	-9.06189	39.5499	metatarsal	39	robotic	Rohland 2018 (Dabney Buffer, silica beads)	double-stranded	5.2	partial	Rohland 2015; silica coated magnetic beads and 7x volume PB (Qiagen) for cleanups, Bst2.0 in smaller volume, 100ul total PCR volume, higher primer concentration, SPRI cleanup of PCR	Nuclear (1240k) and MT together	Fu 2013; simultaneous enrichment of ~1.2M SNPs and mtDNA	Fu 2013; simultaneous enrichment of ~1.2M SNPs and mtDNA	HiSeq X10	2x101, 2x7	0.0109356	56	1.28	n/a (<2x coverage)	n/a (<2x coverage)	n/a (<2x coverage)	n/a (<2x coverage)	0.0100996	8802	58.1	0.098	191	133	M	n/a (<200 SNPs)
S19549.Y1.E3.L1	I19549	ANALYZED	SK8	297	1629-1794 calCE (285±15 BP, PSUAMS-8445)	Songo Mnara	Tanzania	-9.06189	39.5499	metatarsal	39	robotic	Rohland 2018 (Dabney Buffer, silica beads)	double-stranded	5.2	partial	Rohland 2015; silica coated magnetic beads and 7x volume PB (Qiagen) for cleanups, Bst2.0 in smaller volume, 100ul total PCR volume, higher primer concentration, SPRI cleanup of PCR	Nuclear (1240k) and MT together	Fu 2013; simultaneous enrichment of ~1.2M SNPs and mtDNA	Fu 2013; simultaneous enrichment of ~1.2M SNPs and mtDNA	HiSeq X10	2x101, 2x7	0.0148374	56.8	0.5994	n/a (<2x coverage)	n/a (<2x coverage)	n/a (<2x coverage)	n/a (<2x coverage)	0.00537441	4174	58.1	0.1025	96	74	M	n/a (<200 SNPs)
S19549.Y1.E4.L1	I19549	ANALYZED	SK8	297	1629-1794 calCE (285±15 BP, PSUAMS-8445)	Songo Mnara	Tanzania	-9.06189	39.5499	metatarsal	39	robotic	Rohland 2018 (Dabney Buffer, silica beads)	double-stranded	5.2	partial	Rohland 2015; silica coated magnetic beads and 7x volume PB (Qiagen) for cleanups, Bst2.0 in smaller volume, 100ul total PCR volume, higher primer concentration, SPRI cleanup of PCR	Nuclear (1240k) and MT together	Fu 2013; simultaneous enrichment of ~1.2M SNPs and mtDNA	Fu 2013; simultaneous enrichment of ~1.2M SNPs and mtDNA	HiSeq X10	2x101, 2x7	0.0197182	59.9	0.6728	n/a (<2x coverage)	n/a (<2x coverage)	n/a (<2x coverage)	n/a (<2x coverage)	0.00569075	4696	59.5	0.1015	93	84	M	n/a (<200 SNPs)
S19549.Y1.E5.L1	I19549	ANALYZED	SK8	297	1629-1794 calCE (285±15 BP, PSUAMS-8445)	Songo Mnara	Tanzania	-9.06189	39.5499	metatarsal	39	robotic	Rohland 2018 (Dabney Buffer, silica beads)	double-stranded	5.2	partial	Rohland 2015; silica coated magnetic beads and 7x volume PB (Qiagen) for cleanups, Bst2.0 in smaller volume, 100ul total PCR volume, higher primer concentration, SPRI cleanup of PCR	Nuclear (1240k) and MT together	Fu 2013; simultaneous enrichment of ~1.2M SNPs and mtDNA	Fu 2013; simultaneous enrichment of ~1.2M SNPs and mtDNA	HiSeq X10	2x101, 2x7	0.0138497	56.8	0.418	n/a (<2x coverage)	n/a (<2x coverage)	n/a (<2x coverage)	n/a (<2x coverage)	0.00380137	2913	59.2	0.0985	63	67	M	n/a (<200 SNPs)
S19550.Y1.E1.L1	I19550	ANALYZED	SK9	521	1412-1446 calCE (535±15 BP, PSUAMS-8409)	Songo Mnara	Tanzania	-9.06189	39.5499	metatarsal	37	robotic	Rohland 2018 (Dabney Buffer, silica beads)	single-stranded	7.4	USER	Gansauge 2020	Nuclear (1240k) and MT together	Fu 2013; simultaneous enrichment of ~1.2M SNPs and mtDNA	Fu 2013; simultaneous enrichment of ~1.2M SNPs and mtDNA	HiSeq X10	2x101, 2x8	0.00567338	64.3	24.51	55.9	0.113	[0.969, 0.992]	L3d1a1a	0.06	68730	58	0.123	2377	23	F	n/a (female)
S19551.Y1.E1.L1	I19551	ANALYZED (sexratio=0.368, damage.ss.half=0.053, mtmatchmax=0.957)	SK12	608	1294-1392 calCE (685±15 BP, PSUAMS-8410)	Songo Mnara	Tanzania	-9.06189	39.5499	metatarsal	38	robotic	Rohland 2018 (Dabney Buffer, silica beads)	single-stranded	7.6	USER	Gansauge 2020	Nuclear (1240k) and MT together	Fu 2013; simultaneous enrichment of ~1.2M SNPs and mtDNA	Fu 2013; simultaneous enrichment of ~1.2M SNPs and mtDNA	HiSeq X10	2x101, 2x8	0.00199902	64.2	6.156	60.3	0.068	[0.866, 0.957]	L3e3a	0.017	19851	65.5	0.053	431	251	M	n/a (<200 SNPs)
S19551.Y2.E1.L1	I19551	FAILED (<0.005x coverage, damage.ds.half<0.03 - another library from this sample was included in analysis)	SK12	608	1294-1392 calCE (685±15 BP, PSUAMS-8410)	Songo Mnara	Tanzania	-9.06189	39.5499	metatarsal	25	robotic	Rohland 2018 (Dabney Buffer, silica beads)	double-stranded	5	partial	Rohland 2015; silica coated magnetic beads and 7x volume PB (Qiagen) for cleanups, Bst2.0 in smaller volume, 100ul total PCR volume, higher primer concentration, SPRI cleanup of PCR	Nuclear (Twist) and MT together	Rohland 2022	Rohland 2022	HiSeq X10	2x101, 2x7	0.000175312	51	0.1103	n/a (<2x coverage)	n/a (<2x coverage)	n/a (<2x coverage)	n/a (<2x coverage)	0.00480863	..	56.8	0.0265	84	60	M	n/a (<200 SNPs)
S19552.Y1.E1.L1	I19552	ANALYZED (mtmatchmax=0.972)	SK13	531	1402-1437 calCE (560±15 BP, PSUAMS-8411)	Songo Mnara	Tanzania	-9.06189	39.5499	metatarsal	37	robotic	Rohland 2018 (Dabney Buffer, silica beads)	single-stranded	7.4	USER	Gansauge 2020	Nuclear (1240k) and MT together	Fu 2013; simultaneous enrichment of ~1.2M SNPs and mtDNA	Fu 2013; simultaneous enrichment of ~1.2M SNPs and mtDNA	HiSeq X10	2x101, 2x8	0.00328577	60.3	11.95	61.9	0.102	[0.911, 0.972]	L3e2b1a2	0.028	32899	63.5	0.102	1153	15	F	n/a (female)
S19552.Y1.E4.L1	I19552	ANALYZED	SK13	531	1402-1437 calCE (560±15 BP, PSUAMS-8411)	Songo Mnara	Tanzania	-9.06189	39.5499	metatarsal	37	robotic	Rohland 2018 (Dabney Buffer, silica beads)	double-stranded	3.7	partial	Rohland 2015; silica coated magnetic beads and 7x volume PB (Qiagen) for cleanups, Bst2.0 in smaller volume, 100ul total PCR volume, higher primer concentration, SPRI cleanup of PCR	Nuclear (Twist) and MT together	Rohland 2022	Rohland 2022	HiSeq X10	2x101, 2x7	0.000210672	46.6	0.03826	n/a (<2x coverage)	n/a (<2x coverage)	n/a (<2x coverage)	n/a (<2x coverage)	0.00168689	3049	57.4	0.033	69	2	F	n/a (female)
S19552.Y1.E5.L1	I19552	ANALYZED	SK13	531	1402-1437 calCE (560±15 BP, PSUAMS-8411)	Songo Mnara	Tanzania	-9.06189	39.5499	metatarsal	37	robotic	Rohland 2018 (Dabney Buffer, silica beads)	double-stranded	3.7	partial	Rohland 2015; silica coated magnetic beads and 7x volume PB (Qiagen) for cleanups, Bst2.0 in smaller volume, 100ul total PCR volume, higher primer concentration, SPRI cleanup of PCR	Nuclear (Twist) and MT together	Rohland 2022	Rohland 2022	HiSeq X10	2x101, 2x7	0.000212758	46.4	0.1007	n/a (<2x coverage)	n/a (<2x coverage)	n/a (<2x coverage)	n/a (<2x coverage)	0.00974241	17941	52.4	0.0525	366	4	F	n/a (female)
S19552.Y1.E6.L1	I19552	ANALYZED	SK13	531	1402-1437 calCE (560±15 BP, PSUAMS-8411)	Songo Mnara	Tanzania	-9.06189	39.5499	metatarsal	37	robotic	Rohland 2018 (Dabney Buffer, silica beads)	double-stranded	3.7	partial	Rohland 2015; silica coated magnetic beads and 7x volume PB (Qiagen) for cleanups, Bst2.0 in smaller volume, 100ul total PCR volume, higher primer concentration, SPRI cleanup of PCR	Nuclear (Twist) and MT together	Rohland 2022	Rohland 2022	HiSeq X10	2x101, 2x7	0.000257994	50.4	0.08425	n/a (<2x coverage)	n/a (<2x coverage)	n/a (<2x coverage)	n/a (<2x coverage)	0.00772875	13630	56	0.0405	278	0	F	n/a (female)
S19552.Y1.E7.L1	I19552	ANALYZED (sexratio=0.031)	SK13	531	1402-1437 calCE (560±15 BP, PSUAMS-8411)	Songo Mnara	Tanzania	-9.06189	39.5499	metatarsal	37	robotic	Rohland 2018 (Dabney Buffer, silica beads)	double-stranded	3.7	partial	Rohland 2015; silica coated magnetic beads and 7x volume PB (Qiagen) for cleanups, Bst2.0 in smaller volume, 100ul total PCR volume, higher primer concentration, SPRI cleanup of PCR	Nuclear (Twist) and MT together	Rohland 2022	Rohland 2022	HiSeq X10	2x101, 2x7	0.000245718	54.2	0.095	n/a (<2x coverage)	n/a (<2x coverage)	n/a (<2x coverage)	n/a (<2x coverage)	0.00245603	4263	55.4	0.0345	94	3	F	n/a (female)
S7944.E1.L1	I7944	ANALYZED (Xcontam=[0.005,0.018])	SF20151	314	1516-1667 calCE (295±15 BP, PSUAMS-5516)	Songo Mnara	Tanzania	-9.06189	39.5499	mandible	65	manual	Dabney 2013, Korlevic 2015	double-stranded	7.2	partial	Rohland 2015; silica coated magnetic beads and 7x volume PB (Qiagen) for cleanups, Bst2.0 in smaller volume, 100ul total PCR volume, higher primer concentration, SPRI cleanup of PCR	Nuclear (1240k) and MT separately	Maricic 2010; separate enrichment for mtDNA	Fu 2013; 390k and 840k targets combined into a single capture	NextSeq 500	2x76, 2x7	0.055	37	75.2	42	0.064	[0.992,0.998]	L3a1b	1.01049	645383	47	0.059	16213	11648	M	[0.005,0.018]
References
Method	Abbreviation	References and technical modifications
Extraction	Dabney 2013	J. Dabney et al., Complete mitochondrial genome sequence of a Middle Pleistocene cave bear reconstructed from ultrashort DNA fragments. Proc. Natl. Acad. Sci. U. S. A. 110, 15758–63 (2013).
Extraction	Korlevic 2015	P. Korlević et al., Reducing microbial and human contamination in DNA extractions from ancient bones and teeth. Biotechniques. 59, 87–93 (2015).
Extraction	Rohland 2018	N. Rohland, I. Glocke, A. Aximu-Petri, M. Meyer, Extraction of highly degraded DNA from ancient bones, teeth and sediments for high-throughput sequencing. Nat. Protoc. 13, 2447–2461 (2018).
Library preparation	Rohland 2015	N. Rohland, E. Harney, S. Mallick, S. Nordenfelt, D. Reich, Partial uracil-DNA-glycosylase treatment for screening of ancient DNA. Philos. Trans. R. Soc. B Biol. Sci. 370, 20130624 (2015); silica caoted magnetic beads and 7x volume PB (Qiagen) for cleanups; Bst2.0 in smaller volume; 100ul total PCR volume; higher primer concentration; SPRI cleanup of PCR
Library preparation	Gansauge 2017	M.-T. Gansauge et al., Single-stranded DNA library preparation from highly degraded DNA using T4 DNA ligase. Nucleic Acids Res. 45, gkx033 (2017); with USER treatment
Library preparation	Gansauge 2020	M.-T. Gansauge et al., Manual and automated preparation of single-stranded DNA libraries for the sequencing of DNA from ancient biological remains and other sources of highly degraded DNA, Nat. Protoc. 15, 2279-3000 (2020).
Enrichment for 1240K targets	Fu 2015	Q. Fu et al. An early modern human from Romania with a recent Neanderthal ancestor. Nature 524, 216-9 (2015).
Enrichment for mtDNA	Fu 2013	Q. Fu, M. Meyer, X. Gao, U. Stenzel, H.A. Burbano, J. Kelso J, S. Pääbo. DNA analysis of an early modern human from Tianyuan Cave, China. Proc Natl Acad Sci USA 110, 2223-7 (2013).
Enrichment for mtDNA	Maricic 2010	T. Maricic, M. Whitten, S. Pääbo S. Multiplexed DNA sequence capture of mitochondrial genomes using PCR products. PLoS One. 5, e14004 (2010).
Enrichment for ~1.35M Twist targets	Rohland 2022	N. Rohland, S. Mallick et al. Three reagents for in-solution enrichment of ancient human DNA at more than a million SNPs. bioRxiv https://doi.org/10.1101/2022.01.13.476259 (2022).

## Sheet: 2 | newly_reported_individuals
Genetic ID	Master ID	Skeletal code	Method for Determining Date; unless otherwise specified, calibrations use 95.4% intervals from OxCal v4.4.2 Bronk Ramsey (2009); r:5; Atmospheric data from Reimer et al (2020)	Date mean in BP in years before 1950 CE [OxCal mu for a direct radiocarbon date, and average of range for a contextual date]	Date standard deviation in BP [OxCal sigma for a direct radiocarbon date, and standard deviation of the uniform disribution between the two bounds for a contextual date]	Full Date: One of two formats. (Format 1) 95.4% CI calibrated radiocarbon age (Conventional Radiocarbon Age BP, Lab number) e.g. 2624-2350 calBCE (3990±40 BP, Ua-35016). (Format 2) Archaeological context range, e.g. 2500-1700 BCE	Group ID	Locality	Country	Lat.	Long.	Data source	No. Libraries	Coverage on autosomal 1240k targets	SNPs hit on autosomal 1240k targets	Molecular Sex	Family ID and position within family	Y haplogroup in terminal mutation notation	Y haplogroup in ISOGG v15.73 notation	mtDNA haplogroup if ≥2 coverage	mtDNA match to consensus if ≥2 coverage	Damage rate in first nucleotide on sequences overlapping 1240k targets	Sex ratio [Y/(Y+X) counts]	Xcontam ANGSD MOM 95% CI truncated at 0 (only if male and at least 200 SNPs covered twice on X chromosome)	Library type (ds=double-stranded, ss-single-stranded; all are UDG-treated)	LibraryID(s)	Assessment	Data quality warnings
I19398_d	I19398	MT10.2.S7	Direct: SHCal20	369	50	1508-1654 calCE (320±20 BP PSUAMS-11927)	Kenya_Mtwapa_Swahili_lc	Kilifi, Mtwapa	Kenya	-3.9535	39.7565	1240K	1	0.132	7267	M	n/a (no relatives detected)	..	..	R0+16189	..	0.06	0.375	n/a (<200 SNPs)	ss	S19398.Y1.E1.L1	PASS	..
I23662	I23662	MT 2011, Loc.4J, SQ.6 / L5	Context: Relative of I19398	375	72	1450-1700 CE	Kenya_Mtwapa_Swahili	Kilifi, Mtwapa	Kenya	-3.9535	39.7565	1240K	1	0.212	214343	M	Mtwapa Family D (2 Members) (I23662, I19398 have a 2d or 3d relationship)	J-M47	J2a1a1a2a2b	L0a2a1a2	[0.987,0.996]	0.099	0.405	n/a (<200 SNPs)	ds	S23662.Y1.E1.L1	PASS	..
I19411	I19411	MT10.1.K130	Direct: SHCal20	388	40	1496-1630 calCE (370±15 BP, PSUAMS-12034)	Kenya_Mtwapa_Swahili	Kilifi, Mtwapa	Kenya	-3.9535	39.7565	1240K	1	0.165	163986	F	n/a (no relatives detected)	n/a (female)	n/a (female)	L1c3a1b	[0.989,0.999]	0.141	0.014	n/a (female)	ss	S19411.Y1.E1.L1	PASS	..
I19387	I19387	MT10.2.28	Direct: SHCal20	407	56	1457-1626 calCE (395±20 BP, PSUAMS-12668)	Kenya_Mtwapa_Swahili	Kilifi, Mtwapa	Kenya	-3.9535	39.7565	1240K	1	0.181	183657	F	n/a (no relatives detected)	n/a (female)	n/a (female)	L2a1b1a	[0.993,0.999]	0.108	0.011	n/a (female)	ss	S19387.Y1.E1.L1	PASS	..
I19384	I19384	MT10.2.11	Context: Date(s) from same site (I19398, I19411, I19386, I19420, I19409, I19416, I23561, I19415, I19423, I17409)	400	58	1250-1650 CE	Kenya_Mtwapa_Swahili	Kilifi, Mtwapa	Kenya	-3.9535	39.7565	1240K	1	0.6	463984	F	Mtwapa Family B (3 members) (1d: I19419-I21475/I23564 | 2/3d: I21475/I23564-I19384, I19384-I19419)	n/a (female)	n/a (female)	L3b1a1a	[0.975,0.991]	0.114	0.012	n/a (female)	ss	S19384.Y1.E1.L1	PASS	..
I19413	I19413	MT10.1.9	Direct: SHCal20	440	57	1446-1623 calCE (430±25 BP, PSUAMS-12669)	Kenya_Mtwapa_Swahili	Kilifi, Mtwapa	Kenya	-3.9535	39.7565	1240K	1	1.509	725990	M	n/a (no relatives detected)	J-Z2331	J1a2a1a2d2b~	L1b1a	[0.997,1.000]	0.114	0.418	[0.002,0.008]	ss	S19413.Y1.E1.L1	PASS	..
I19401	I19401	MT96.L100	Direct: SHCal20	498	12	1435-1479 calCE (475±15 BP, PSUAMS-12695)	Kenya_Mtwapa_Swahili	Kilifi, Mtwapa	Kenya	-3.9535	39.7565	1240K	2	2.24106	765624	M	Kilifi, Mtwapa Family A (2 members) (2/3d: I19401/I19422-I13611/I23549)	J-Y15152	J1a2a1a2d2b~	L0a2a2a	[0.981,0.990]	0.174	0.434902	[0.004,0.009]	ss,ss	S19401.Y1.E1.L1,S19422.Y1.E1.L1	PASS	..
I24975	I24975	MT 09, OP.15 or OP.8, Sample 1	Context: Date(s) from same site (I19398, I19411, I19386, I19420, I19409, I19416, I23561, I19415, I19423, I17409)	400	58	1250-1650 CE	Kenya_Mtwapa_Swahili	Kilifi, Mtwapa	Kenya	-3.9535	39.7565	1240K	1	0.019	19369	F	n/a (no relatives detected)	n/a (female)	n/a (female)	n/a (<2x)	n/a (<2x)	0.085	0.022	n/a (female)	ds	S24975.Y1.E1.L1	PASS	..
I17410	I17410	MT10.2.19	Direct: SHCal20	475	38	1446-1611 calCE (450±15 BP, PSUAMS-12697)	Kenya_Mtwapa_Swahili	Kilifi, Mtwapa	Kenya	-3.9535	39.7565	1240K	1	0.140754	144148	M	n/a (no relatives detected)	J-Z2331	J1a2a1a2d2b~	L3d1a1a	[0.987,0.997]	0.113	0.443469	..	ss	S17410.Y1.E1.L1	PASS	..
I17413	I17413	MT10.2.41	Context: Date(s) from same site (I19398, I19411, I19386, I19420, I19409, I19416, I23561, I19415, I19423, I17409)	400	58	1250-1650 CE	Kenya_Mtwapa_Swahili	Kilifi, Mtwapa	Kenya	-3.9535	39.7565	1240K	3	1.7705	636350	F	n/a (no relatives detected)	n/a (female)	n/a (female)	L0a1b2a	..	0.142	0.0148678	n/a (female)	ss,ds,ds	S17413.Y1.E1.L1,S23565.Y1.E1.L1,S23566.Y1.E1.L1	PASS	..
I19408	I19408	MT09.09	Context: Date(s) from same site (I19398, I19411, I19386, I19420, I19409, I19416, I23561, I19415, I19423, I17409)	400	58	1250-1650 CE	Kenya_Mtwapa_Swahili	Kilifi, Mtwapa	Kenya	-3.9535	39.7565	1240K	1	0.029	33031	M	n/a (no relatives detected)	J-Z2331	J1a2a1a2d2b~	L3e3a	[0.988,0.999]	0.131	0.412	n/a (<200 SNPs)	ss	S19408.Y1.E1.L1	PASS	..
I13611	I13611	MT09.10	Context: Date(s) from same site (I19398, I19411, I19386, I19420, I19409, I19416, I23561, I19415, I19423, I17409)	400	58	1250-1650 CE	Kenya_Mtwapa_Swahili	Kilifi, Mtwapa	Kenya	-3.9535	39.7565	1240K	2	0.711091	525800	F	Kilifi, Mtwapa Family A (2 members) (2/3d: I19401/I19422-I13611/I23549)	n/a (female)	n/a (female)	L3b1a11	..	0.095	0.0117539	n/a (female)	ds,ds	S13611.E1.L1,S23549.Y1.E1.L1	PASS	..
I19392	I19392	MT10.2.43	Context: Date(s) from same site (I19398, I19411, I19386, I19420, I19409, I19416, I23561, I19415, I19423, I17409)	400	58	1250-1650 CE	Kenya_Mtwapa_Swahili	Kilifi, Mtwapa	Kenya	-3.9535	39.7565	1240K	1	0.13	134037	F	n/a (no relatives detected)	n/a (female)	n/a (female)	L3b1a1	[0.950,0.989]	0.166	0.012	n/a (female)	ss	S19392.Y1.E1.L1	PASS	..
I17412	I17412	MT10.2.29A	Context: Date(s) from same site (I19398, I19411, I19386, I19420, I19409, I19416, I23561, I19415, I19423, I17409)	400	58	1250-1650 CE	Kenya_Mtwapa_Swahili	Kilifi, Mtwapa	Kenya	-3.9535	39.7565	1240K	3	7.21837	973533	M	n/a (no relatives detected)	J-Y15152	J1a2a1a2d2b~	L0a2a1a2	..	0.152	0.424036	[0.003,0.005]	ss,ss,ds	S17412.Y1.E1.L1,S19400.Y1.E1.L1,S23563.Y1.E1.L1	PASS	..
I19381	I19381	MT09.8	Context: Date(s) from same site (I19398, I19411, I19386, I19420, I19409, I19416, I23561, I19415, I19423, I17409)	400	58	1250-1650 CE	Kenya_Mtwapa_Swahili	Kilifi, Mtwapa	Kenya	-3.9535	39.7565	1240K	1	0.427	367125	M	n/a (no relatives detected)	J-Z1853	J1a2a1a2d2b~	L2a1a	[0.996,1.000]	0.097	0.412	[0,0.006]	ss	S19381.Y1.E1.L1	PASS	damage.single-stranded=0.097
I19419	I19419	MT10.2.17	Context: Date(s) from same site (I19398, I19411, I19386, I19420, I19409, I19416, I23561, I19415, I19423, I17409)	400	58	1250-1650 CE	Kenya_Mtwapa_Swahili_1d.or.2d.rel.I21475	Kilifi, Mtwapa	Kenya	-3.9535	39.7565	1240K	1	0.12	126541	M	Mtwapa Family B (3 members) (1d: I19419-I21475/I23564 | 2/3d: I21475/I23564-I19384, I19384-I19419)	J-Z1865	J1a2a1a2	L3f1b1a1	[0.982,0.995]	0.117	0.38	n/a (<200 SNPs)	ss	S19419.Y1.E1.L1	PASS	..
I19418	I19418	MT10.2.16	Direct: SHCal20	388	40	1497-1640 calCE (360±20 BP, PSUAMS-12670)	Kenya_Mtwapa_Swahili_contam_oEuropean	Kilifi, Mtwapa	Kenya	-3.9535	39.7565	1240K	1	0.118	123956	F	n/a (no relatives detected)	n/a (female)	n/a (female)	L2a1'2'3'4	[0.853,0.888]	0.048	0.019	n/a (female)	ss	S19418.Y1.E1.L1	QUESTIONABLE_CRITICAL	damage.single-stranded=0.048, popgen.outlier, mtcontam=[0.853,0.888]
I17407	I17407	MT09.06.2	Context: Date(s) from same site (I19398, I19411, I19386, I19420, I19409, I19416, I23561, I19415, I19423, I17409)	400	58	1250-1650 CE	Kenya_Mtwapa_Swahili_lc	Kilifi, Mtwapa	Kenya	-3.9535	39.7565	1240K	1	0.012692	14749	F	n/a (no relatives detected)	n/a (female)	n/a (female)	L3b1a1a	[0.986,0.997]	0.11	0.0170576	n/a (female)	ss	S17407.Y1.E1.L1	PASS	..
I17406	I17406	MT09.0	Context: Date(s) from same site (I19398, I19411, I19386, I19420, I19409, I19416, I23561, I19415, I19423, I17409)	400	58	1250-1650 CE	Kenya_Mtwapa_Swahili_lc	Kilifi, Mtwapa	Kenya	-3.9535	39.7565	1240K	1	0.002405	2829	U	n/a (no relatives detected)	n/a (sex unknown)	n/a (sex unknown)	L0a2	[0.997,1.000]	0.111	0.493506	n/a (sex unknown)	ss	S17406.Y1.E1.L1	QUESTIONABLE	2500.to.5000.SNPs
I19395	I19395	MT10.2.46	Context: Date(s) from same site (I19398, I19411, I19386, I19420, I19409, I19416, I23561, I19415, I19423, I17409)	400	58	1250-1650 CE	Kenya_Mtwapa_Swahili_lc	Kilifi, Mtwapa	Kenya	-3.9535	39.7565	1240K	1	0.004	4400	F	n/a (no relatives detected)	n/a (female)	n/a (female)	n/a (<2x)	n/a (<2x)	0.048	0.02	n/a (female)	ss	S19395.Y1.E1.L1	QUESTIONABLE_CRITICAL	2500.to.5000.SNPs, damage.single-stranded=0.048
I19385	I19385	MT10.2.12	Context: Date(s) from same site (I19398, I19411, I19386, I19420, I19409, I19416, I23561, I19415, I19423, I17409)	400	58	1250-1650 CE	Kenya_Mtwapa_Swahili_lc	Kilifi, Mtwapa	Kenya	-3.9535	39.7565	1240K	1	0.004	4484	M	n/a (no relatives detected)	..	..	L3f1b4a1	[0.962,0.994]	0.081	0.472	n/a (<200 SNPs)	ss	S19385.Y1.E1.L1	QUESTIONABLE_CRITICAL	2500.to.5000.SNPs, damage.single-stranded=0.081, popgen.outlier
I19383_d	I19383	MT10.2.2	Context: Date(s) from same site (I19398, I19411, I19386, I19420, I19409, I19416, I23561, I19415, I19423, I17409)	400	58	1250-1650 CE	Kenya_Mtwapa_Swahili_lc	Kilifi, Mtwapa	Kenya	-3.9535	39.7565	1240K	1	0.004321	5238	F	n/a (no relatives detected)	n/a (sex unknown)	n/a (sex unknown)	L3e3	[0.835,0.981]	0.954	0.062	n/a (female)	ss	S19383.Y1.E1.L1	QUESTIONABLE	sex.ratio=0.062
I23657	I23657	MT 09, OP.15 or OP.8, Sample 3	Context: Date(s) from same site (I19398, I19411, I19386, I19420, I19409, I19416, I23561, I19415, I19423, I17409)	400	58	1250-1650 CE	Kenya_Mtwapa_Swahili_lc	Kilifi, Mtwapa	Kenya	-3.9535	39.7565	1240K	1	0.004	5129	F	n/a (no relatives detected)	n/a (female)	n/a (female)	n/a (<2x)	n/a (<2x)	0.139	0.019	n/a (female)	ds	S23657.Y1.E1.L1	PASS	..
I23554	I23554	MT 09, Loc.4E, SQ.15/16, OP.4	Context: Date(s) from same site (I19398, I19411, I19386, I19420, I19409, I19416, I23561, I19415, I19423, I17409)	400	58	1250-1650 CE	Kenya_Mtwapa_Swahili_lc	Kilifi, Mtwapa	Kenya	-3.9535	39.7565	1240K	1	0.007	8149	F	n/a (no relatives detected)	n/a (female)	n/a (female)	L0a2a2a1	[0.911,0.976]	0.124	0.015	n/a (female)	ds	S23554.Y1.E1.L1	PASS	..
I23551	I23551	MT 09, Loc.4E, OP.12	Context: Date(s) from same site (I19398, I19411, I19386, I19420, I19409, I19416, I23561, I19415, I19423, I17409)	400	58	1250-1650 CE	Kenya_Mtwapa_Swahili_lc	Kilifi, Mtwapa	Kenya	-3.9535	39.7565	1240K	1	0.01	11301	M	n/a (no relatives detected)	J	J	L3b1a1	[0.881,0.977]	0.111	0.411	n/a (<200 SNPs)	ds	S23551.Y1.E1.L1	PASS	..
I24662	I24662	MT 10, Loc.10, SQ.A/B / L3, OP.2	Context: Date(s) from same site (I19398, I19411, I19386, I19420, I19409, I19416, I23561, I19415, I19423, I17409)	400	58	1250-1650 CE	Kenya_Mtwapa_Swahili_lc	Kilifi, Mtwapa	Kenya	-3.9535	39.7565	1240K	1	0.005	5951	M	n/a (no relatives detected)	..	..	L1b1a	[0.923,0.985]	0.116	0.438	n/a (<200 SNPs)	ds	S24662.Y1.E1.L1	PASS	..
I24663	I24663	MT 10, Loc.10, SQ.A/B / L4, OP.8	Context: Date(s) from same site (I19398, I19411, I19386, I19420, I19409, I19416, I23561, I19415, I19423, I17409)	400	58	1250-1650 CE	Kenya_Mtwapa_Swahili_lc	Kilifi, Mtwapa	Kenya	-3.9535	39.7565	1240K	1	0.008	9842	F	n/a (no relatives detected)	n/a (female)	n/a (female)	n/a (<2x)	n/a (<2x)	0.106	0.014	n/a (female)	ds	S24663.Y1.E1.L1	PASS	..
I24665	I24665	MT 10, Loc.11, SQ.B/D, OP.4	Context: Date(s) from same site (I19398, I19411, I19386, I19420, I19409, I19416, I23561, I19415, I19423, I17409)	400	58	1250-1650 CE	Kenya_Mtwapa_Swahili_lc	Kilifi, Mtwapa	Kenya	-3.9535	39.7565	1240K	1	0.006	6901	F	n/a (no relatives detected)	n/a (female)	n/a (female)	L2a1f1	[0.948,0.995]	0.107	0.01	n/a (female)	ds	S24665.Y1.E1.L1	PASS	..
I24661	I24661	MT 10, Loc., SQ.A/B / L4, OP.7	Context: Date(s) from same site (I19398, I19411, I19386, I19420, I19409, I19416, I23561, I19415, I19423, I17409)	400	58	1250-1650 CE	Kenya_Mtwapa_Swahili_lc	Kilifi, Mtwapa	Kenya	-3.9535	39.7565	1240K	1	0.004	4108	F	n/a (no relatives detected)	n/a (female)	n/a (female)	n/a (<2x)	n/a (<2x)	0.092	0.014	n/a (female)	ds	S24661.Y1.E1.L1	QUESTIONABLE	2500.to.5000.SNPs
I19390	I19390	MT10.2.40	Context: Date(s) from same site (I19398, I19411, I19386, I19420, I19409, I19416, I23561, I19415, I19423, I17409)	400	58	1250-1650 CE	Kenya_Mtwapa_Swahili_o	Kilifi, Mtwapa	Kenya	-3.9535	39.7565	1240K	1	0.017	19762	F	n/a (no relatives detected)	n/a (female)	n/a (female)	L3b1a+@16124	[0.895,0.941]	0.052	0.043	n/a (female)	ss	S19390.Y1.E1.L1	QUESTIONABLE	sexratio=0.043, damage.single-stranded=0.052, mtcontam=[0.895,0.941]
I21475	I21475	MT 2010-2011, Loc.4N, SQ.5 / L5, Sample #1	Direct: SHCal20	424	59	1454-1623 calCE (410±20 BP, PSUAMS-12280)	Kenya_Mtwapa_Swahili	Kilifi, Mtwapa	Kenya	-3.9535	39.7565	1240K	6	4.6891	928732	F	Mtwapa Family B (3 members) (1d: I19419-I21475/I23564 | 2/3d: I21475/I23564-I19384, I19384-I19419)	n/a (female)	n/a (female)	L3f1b1a1	..	0.114	0.0119327	n/a (female)	ds,ds,ds,ds,ds,ds	S21475.Y1.E3.L1,S23564.Y1.E1.L1,S24978.Y1.E1.L1,S24981.Y1.E1.L1,S24979.Y1.E1.L1,S24980.Y1.E1.L1	PASS	..
I19417	I19417	MT10.2.13	Context: Date(s) from family (I19416)	425	72	1400-1650 CE	Kenya_Mtwapa_Swahili	Kilifi, Mtwapa	Kenya	-3.9535	39.7565	1240K	1	0.192	193918	M	Kenya, Kilifi, Mtwapa Family D (2 members) (I19416 and I19417 are 2nd or 3rd degree relatives)	J-Z1865	J1a2a1a2	L3e3a	[0.978,0.993]	0.114	0.4	..	ss	S19417.Y1.E1.L1	PASS	..
I19386	I19386	MT10.2.20	Direct: SHCal20	440	56	1451-1619 calCE (425±20 BP, PSUAMS-12147)	Kenya_Mtwapa_Swahili	Kilifi, Mtwapa	Kenya	-3.9535	39.7565	1240K	2	0.072196	80546	M	n/a (no relatives detected)	J1	J1	L3e3a	..	0.131	0.425137	..	ss,ds	S19386.Y1.E1.L1,S23559.Y1.E1.L1	PASS	..
I19420	I19420	MT10.2.S1	Direct: SHCal20	461	48	1446-1614 calCE (445±20 BP PSUAMS-11928)	Kenya_Mtwapa_Swahili	Kilifi, Mtwapa	Kenya	-3.9535	39.7565	1240K	1	0.201	193510	M	n/a (no relatives detected)	R-Y2568	R1a1a1	L3e1d1	[0.981,0.995]	0.134	0.428	n/a (<200 SNPs)	ss	S19420.Y1.E1.L1	PASS	..
I19409	I19409	MT09.16	Direct: SHCal20	474	41	1442-1612 calCE (455±20 BP, PSUAMS-12148)	Kenya_Mtwapa_Swahili	Kilifi, Mtwapa	Kenya	-3.9535	39.7565	1240K	2	0.0836	92063	M	n/a (no relatives detected)	J-L136	J1	L0a1b1a	..	..	0.411457	[0,0.1392]	ss,ds	S19409.Y1.E1.L1,S23658.Y1.E1.L1	PASS	..
I19416	I19416	MT10.2.10	Direct: SHCal20	481	33	1445-1609 calCE (455±15 BP, PSUAMS-12150)	Kenya_Mtwapa_Swahili	Kilifi, Mtwapa	Kenya	-3.9535	39.7565	1240K	1	0.116	121558	M	Kenya, Kilifi, Mtwapa Family D (2 members) (I19416 and I19417 are 2nd or 3rd degree relatives)	R-M417	R1a1a1	L3b1a1a	[0.970,0.988]	0.121	0.434	n/a (<200 SNPs)	ss	S19416.Y1.E1.L1	PASS	..
I23660	I23660	MT 2010-2011, Loc.4M, SQ.4 / L7	Direct: SHCal20	501	7	1435-1469 calCE (435±15 BP, PSUAMS-12281)	Kenya_Mtwapa_Swahili	Kilifi, Mtwapa	Kenya	-3.9535	39.7565	1240K	1	0.034	38908	M	n/a (no relatives detected)	J	J	L3d1a	[0.923,0.990]	0.059	0.397	n/a (<200 SNPs)	ds	S23660.Y1.E1.L1	PASS	..
I23561	I23561	MTWAPA 10, Loc.4K, SQ.16 / L7	Direct: SHCal20	508	9	1424-1457 calCE (500±20 BP, PSUAMS-12156)	Kenya_Mtwapa_Swahili	Kilifi, Mtwapa	Kenya	-3.9535	39.7565	1240K	2	2.47729	753944	F	n/a (no relatives detected)	n/a (female)	n/a (female)	L3a2	..	0.09	0.0129564	n/a (female)	ds,ds	S23561.Y1.E1.L1,S23562.Y1.E1.L1	PASS	..
I19415	I19415	MT10.2.9	Direct: SHCal20	525	9	1408-1442 calCE (545±15 BP, PSUAMS-12149)	Kenya_Mtwapa_Swahili	Kilifi, Mtwapa	Kenya	-3.9535	39.7565	1240K	4	0.678911	518120	F	Kenya, Kilifi, Mtwapa Famiy E (2 members) (I19414-I19415/I19421 have a 2d/3d relationship)	n/a (female)	n/a (female)	L0a2a1a2	..	0.141	0.0112083	n/a (female)	ss,ss,ds,ds	S19415.Y1.E1.L1,S19421.Y1.E1.L1,S23560.Y1.E1.L1,S24669.Y1.E1.L1	PASS	..
I19414	I19414	MT10.2.6	Context: Date(s) from family (I19415)	525	43	1350-1500 CE	Kenya_Mtwapa_Swahili	Kilifi, Mtwapa	Kenya	-3.9535	39.7565	1240K	1	2.949	902017	F	Kenya, Kilifi, Mtwapa Famiy E (2 members) (I19414-I19415/I19421 have a 2d/3d relationship)	n/a (female)	n/a (female)	L1c3a1b	[0.995,0.999]	0.095	0.011	n/a (female)	ss	S19414.Y1.E1.L1	PASS	damage.single-stranded=0.095
I19423	I19423	MT10.2.33	Direct: SHCal20	564	32	1323-1423 calCE (600±20 BP, PSUAMS-12151)	Kenya_Mtwapa_Swahili	Kilifi, Mtwapa	Kenya	-3.9535	39.7565	1240K	1	0.052	56327	M	Kenya, Kilifi, Mtwapa Family B (5 members) (I19391 is a 2nd or 3rd degree relative of I19393 and I19394 (who is a 2nd or 3rd degree relative of I19423 and I19388))	E-M215	E1b1b	L0d3	[0.990,0.997]	0.098	0.338	..	ss	S19423.Y1.E1.L1	QUESTIONABLE	sexratio=0.338, damage.single-stranded=0.098
I19388	I19388	MT10.2.30	Context: Date(s) from family (I19423, I17409)	625	72	1200-1450 CE	Kenya_Mtwapa_Swahili	Kilifi, Mtwapa	Kenya	-3.9535	39.7565	1240K	1	0.023	26134	M	Mtwapa Family A (5 members) (I19394-I23558/I23969 have a 2d/3d relationship; I19394-I19391 have a 2d/3d relationship; I19391-I19393 have a 2d/3d relationship; I19394-I19423 have a 2d/3d relationship; I19394-I19388 have a 2d/3d relationship)	E-M35	E1b1b	L0a2a2a	[0.997,1.000]	0.135	0.4	n/a (<200 SNPs)	ss	S19388.Y1.E1.L1	PASS	..
I19394	I19394	MT10.2.45	Context: Date(s) from family (I19423, I17409)	625	72	1200-1450 CE	Kenya_Mtwapa_Swahili	Kilifi, Mtwapa	Kenya	-3.9535	39.7565	1240K	1	0.202	202755	M	Kilifi, Mtwapa Family B (8 members) (1d: I23550-I17409 | 2/3d: I17409-I19391, I19394-I23558/I23969, I19394-I19391, I19391-I19393, I19394-I19423, I19394-I19388)	E-Y179279	E1b1b1b2a1a1a1a1f~	L0a2a2a	[0.989,0.996]	0.1	0.398	n/a (<200 SNPs)	ss	S19394.Y1.E1.L1	PASS	..
I19391	I19391	MT10.2.42	Context: Date(s) from family (I19423, I17409)	625	72	1200-1450 CE	Kenya_Mtwapa_Swahili	Kilifi, Mtwapa	Kenya	-3.9535	39.7565	1240K	2	0.226389	222944	M	Kilifi, Mtwapa Family B (8 members) (1d: I23550-I17409 | 2/3d: I17409-I19391, I19394-I23558/I23969, I19394-I19391, I19391-I19393, I19394-I19423, I19394-I19388)	J-Z2331	J1a2a1a2d2b~	L0a2a2a	..	..	0.413323	[0,0.0003]	ss,ds	S19391.Y1.E1.L1,S23663.Y1.E1.L1	PASS	..
I23550	I23550	MT 09, Loc.3, SQ.6 / L8, OP.17	Context: Date(s) from family (I19423, I17409)	625	72	1200-1450 CE	Kenya_Mtwapa_Swahili_1d.or.2d.rel.I17409	Kilifi, Mtwapa	Kenya	-3.9535	39.7565	1240K	1	0.018	20760	F	Kilifi, Mtwapa Family B (8 members) (1d: I23550-I17409 | 2/3d: I17409-I19391, I19394-I23558/I23969, I19394-I19391, I19391-I19393, I19394-I19423, I19394-I19388)	n/a (female)	n/a (female)	M30d1	[0.902,0.986]	0.135	0.016	n/a (female)	ds	S23550.Y1.E1.L1	PASS	..
I19393	I19393	MT10.2.44	Context: Date(s) from family (I19423, I17409)	625	72	1200-1450 CE	Kenya_Mtwapa_Swahili_lc	Kilifi, Mtwapa	Kenya	-3.9535	39.7565	1240K	1	0.01	11807	F	Mtwapa Family C (2 members) (I19394-I23558/I23969 have a 2d/3d relationship; I19394-I19391 have a 2d/3d relationship; I19391-I19393 have a 2d/3d relationship; I19394-I19423 have a 2d/3d relationship; I19394-I19388 have a 2d/3d relationship)	n/a (female)	n/a (female)	L0a2a2a	[0.994,0.999]	0.138	0.013	n/a (female)	ss	S19393.Y1.E1.L1	PASS	..
I23558	I23558	MT 09, OP.24(b)	Context: Date(s) from family (I19423, I17409)	625	72	1200-1450 CE	Kenya_Mtwapa_Swahili	Kilifi, Mtwapa	Kenya	-3.9535	39.7565	1240K	2	3.12213	699608	F	Kilifi, Mtwapa Family B (8 members) (1d: I23550-I17409 | 2/3d: I17409-I19391, I19394-I23558/I23969, I19394-I19391, I19391-I19393, I19394-I19423, I19394-I19388)	n/a (female)	n/a (female)	L0a1b1a	..	0.116	0.0186662	n/a (female)	ds,ds	S23558.Y1.E1.L1,S23969.Y1.E1.L1	PASS	..
I17409	I17409	MT09.3	Direct: SHCal20	679	24	1226-1297 calCE (780±20 BP, PSUAMS-12145)	Kenya_Mtwapa_Swahili_1d.or.2d.rel.I23550	Kilifi, Mtwapa	Kenya	-3.9535	39.7565	1240K	2	1.65076	636684	M	Kilifi, Mtwapa Family B (8 members) (1d: I23550-I17409 | 2/3d: I17409-I19391, I19394-I23558/I23969, I19394-I19391, I19391-I19393, I19394-I19423, I19394-I19388)	J-Y15152	J1a2a1a2d2b~	M30d1	[0.941,0.974]	0.179	0.445	[0.003,0.01]	ss,ss	S17409.Y1.E1.L1,S17422.Y1.E1.L1	PASS	..
I7941	I7941	T3, O5-T2 F2 O5?	Direct: SHCal20	389	43	1485-1629 calCE (375±15 BP, PSUAMS-5514)	Kenya_Manda_Swahili	Lamu, Manda	Kenya	-2.10333	41.0206	1240K	1	0.038055	44105	M	n/a (no relatives detected)	G-P15	G2a	L3e3a	[0.770,0.972]	0.066	0.42	n/a (<200 SNPs)	ds	S7941.E1.L1	PASS	..
I19407	I19407	MA12.7	Context: Dates on others from same family (I7934, I7942)	400	87	1400-1700 CE	Kenya_Manda_Swahili_1d.rel.I7934.I7942	Lamu, Manda	Kenya	-2.10333	41.0206	1240K	1	0.022	25216	M	Kenya, Lamu, Manda Family A (4 members) (I7934, I7942, I7943, and I19407 are all 1st degree relatives of each other)	J-M102	J2	L2d1a	[0.916,0.965]	0.164	0.416	n/a (<200 SNPs)	ss	S19407.Y1.E1.L1	PASS	..
I7943	I7943	T3, F5, O9	Context: Dates on others from same family (I7934, I19407, I7942)	400	87	1400-1700 CE	Kenya_Manda_Swahili_1d.rel.I7934.I7942_lc	Lamu, Manda	Kenya	-2.10333	41.0206	1240K	1	0.007993	9399	F	Kenya, Lamu, Manda Family A (4 members) (I7934, I7942, I7943, and I19407 are all 1st degree relatives of each other)	n/a (female)	n/a (female)	L2d1a	[0.984,1.000]	0.089	0.023	n/a (female)	ds	S7943.E1.L1	PASS	..
I7942	I7942	T3, F1, O4	Direct: SHCal20	407	56	1457-1626 calCE (395±20 BP, PSUAMS-5515)	Kenya_Manda_Swahili_1d.rel.I7934.I7943.I19407	Lamu, Manda	Kenya	-2.10333	41.0206	1240K	1	0.445933	391682	M	Kenya, Lamu, Manda Family A (4 members) (I7934, I7942, I7943, and I19407 are all 1st degree relatives of each other)	J-Z2432	J2b2a2~	L2d1a	[0.986,0.996]	0.085	0.431	[0.005,0.042]	ds	S7942.E1.L1	PASS	..
I7934	I7934	T3, F4, O8	Direct: SHCal20	428	58	1456-1621 calCE (410±15 BP, PSUAMS-5511)	Kenya_Manda_Swahili	Lamu, Manda	Kenya	-2.10333	41.0206	1240K	1	0.463724	403873	F	Kenya, Lamu, Manda Family A (4 members) (I7934, I7942, I7943, and I19407 are all 1st degree relatives of each other)	n/a (female)	n/a (female)	L2d1a	[0.989,1.000]	0.084	0.014	n/a (female)	ds	S7934.E1.L1	PASS	..
I7939	I7939	T2, F5, O11	Direct: SHCal20	428	58	1456-1621 calCE (410±15 BP, PSUAMS-5513)	Kenya_Manda_Swahili	Lamu, Manda	Kenya	-2.10333	41.0206	1240K	1	0.038834	44918	M	n/a (no relatives detected)	J-M102	J2	n/a (<2x)	n/a (<2x)	0.057	0.433	n/a (<200 SNPs)	ds	S7939.E1.L1	PASS	..
I7938	I7938	T2, F7, O13	Direct: SHCal20	495	16	1437-1482 calCE (470±15 BP, PSUAMS-5512)	Kenya_Manda_Swahili	Lamu, Manda	Kenya	-2.10333	41.0206	1240K	5	0.063	71503	F	n/a (no relatives detected)	n/a (female)	n/a (female)	L2a1b1	[0.925,0.976]	0.126	0.00834543	n/a (female)	ds,ss,ss,ss,ss	S7938.E1.L1,S7938.E1.L2,S7938.E1.L3,S7938.E1.L4,S7938.E1.L5	PASS	..
I17419	I17419	MA12.18	Context: Archaeological - Period	800	202	800-1500 CE	Kenya_Manda_Swahili_contam_lc	Lamu, Manda	Kenya	-2.10333	41.0206	1240K	1	0.003749	4384	F	n/a (no relatives detected)	n/a (female)	n/a (female)	L3d1a1a	[0.719,0.880]	0.098	0.0779221	n/a (female)	ss	S17419.Y1.E1.L1	QUESTIONABLE_CRITICAL	2500.to.5000.SNPs, sexratio=0.078, damage.single-stranded=0.098, mtcontam=[0.719,0.88]
I23548	I23548	Faza, Lamu archipelago	Context: Archaeological - Period	350	58	1500-1700 CE	Kenya_Mtwapa_Swahili	Lamu, Pate Island, Faza	Kenya	-2.10333	41.0206	1240K	1	0.131	132420	M	n/a (no relatives detected)	E-M4217	E1b1a1a1a2a1a	L3e3a	[0.957,0.997]	0.078	0.424	n/a (<200 SNPs)	ds	S23548.Y1.E1.L1	PASS	..
I13874	I13874	Mk1.28	Direct: SHCal20	73	52	1709-1927 calCE (110±15 BP, PSUAMS-10330)	Kenya_Makwasinyi_Swahili	Taita Taveta, Makwasinyi	Kenya	-2.16917	38.6722	1240K	1	0.526582	446807	M	n/a (no relatives detected)	E-Y25272	E1b1a1a1a2a1a3a1d~	L3a2	[0.994,1.000]	0.022	0.391	[0,0]	ds	S13874.Y1.E1.L1	PASS	damage.double-stranded=0.022
I14781	I14781	Mk1.29	Direct: SHCal20	105	73	1698-1950 calCE (135±20 BP, PSUAMS-10332)	Kenya_Makwasinyi_Swahili	Taita Taveta, Makwasinyi	Kenya	-2.16917	38.6722	1240K	1	0.702469	532619	F	n/a (no relatives detected)	n/a (female)	n/a (female)	L0a1a+200	[0.997,1.000]	0.034	0.011	n/a (female)	ds	S14781.Y1.E1.L1	PASS	..
I13872	I13872	Mk1.25	Context: Date(s) from relatives (I13875)	150	87	1650-1950 CE	Kenya_Makwasinyi_Swahili	Taita Taveta, Makwasinyi	Kenya	-2.16917	38.6722	1240K	1	0.861469	598510	M	Kenya, Taita Taveta, Makwasinyi Family A (4 members) (I13873 has a son I13872 and a brother I13875 (who is genetically a 2nd or 3rd degree relative of I13872) and all three males are 2nd or 3rd degree relatives of I17402)	E-Z1788	E1b1a1a1a2a1a	L4b2a	[0.994,1.000]	0.032	0.389	[0.002,0.014]	ds	S13872.Y1.E1.L1	PASS	..
I13871	I13871	Mk1.24	Context: Date(s) from other individuals at same site (I13875,I13874,I14781)	150	87	1650-1950 CE	Kenya_Makwasinyi_Swahili	Taita Taveta, Makwasinyi	Kenya	-2.16917	38.6722	1240K	1	0.172953	181981	F	n/a (no relatives detected)	n/a (female)	n/a (female)	L3d1a1a	[0.996,1.000]	0.054	0.011	n/a (female)	ds	S13871.Y1.E1.L1	PASS	..
I17404	I17404	Mk1.5	Context: Date(s) from other individuals at same site (I13875,I13874,I14781)	150	87	1650-1950 CE	Kenya_Makwasinyi_Swahili	Taita Taveta, Makwasinyi	Kenya	-2.16917	38.6722	1240K	1	0.085351	93611	F	n/a (no relatives detected)	n/a (female)	n/a (female)	L3d1a1a	[0.988,0.998]	0.068	0.0145781	n/a (female)	ss	S17404.Y1.E1.L1	PASS	damage.single-stranded=0.068
I17402	I17402	Mk1.3	Context: Date(s) from relatives (I13875)	150	87	1650-1950 CE	Kenya_Makwasinyi_Swahili	Taita Taveta, Makwasinyi	Kenya	-2.16917	38.6722	1240K	1	1.57238	593614	M	Kenya, Taita Taveta, Makwasinyi Family A (4 members) (I13873 has a son I13872 and a brother I13875 (who is genetically a 2nd or 3rd degree relative of I13872) and all three males are 2nd or 3rd degree relatives of I17402)	E-M3865	E1b1a1a1a2a1a3b1d1c	L1c3b1a	[0.984,0.993]	0.022	0.456261	[0,0.005]	ss	S17402.Y1.E1.L1	PASS	damage.single-stranded=0.022 recent.sample.so.may.mitigate.low.damage, saved by Xcontam=[0,0.005]
I17401	I17401	Mk1.13	Context: Date(s) from other individuals at same site (I13875,I13874,I14781)	150	87	1650-1950 CE	Kenya_Makwasinyi_Swahili	Taita Taveta, Makwasinyi	Kenya	-2.16917	38.6722	1240K	1	0.231011	228632	F	n/a (no relatives detected)	n/a (female)	n/a (female)	L3f2a1	[0.995,1.000]	0.04	0.00937138	n/a (female)	ss	S17401.Y1.E1.L1	PASS	damage.single-stranded=0.04
I17405	I17405	Mk1.6	Context: Date(s) from other individuals at same site (I13875,I13874,I14781)	150	87	1650-1950 CE	Kenya_Makwasinyi_Swahili	Taita Taveta, Makwasinyi	Kenya	-2.16917	38.6722	1240K	1	0.10232	110661	F	n/a (no relatives detected)	n/a (female)	n/a (female)	L0f2a	[0.990,0.997]	0.051	0.0141192	n/a (female)	ss	S17405.Y1.E1.L1	PASS	damage.single-stranded=0.051
I17403_d	I17403	Mk1.4	Context: Date(s) from other individuals at same site (I13875,I13874,I14781)	150	87	1650-1950 CE	Kenya_Makwasinyi_Swahili	Taita Taveta, Makwasinyi	Kenya	-2.16917	38.6722	1240K	1	0.038043	36275	F	n/a (no relatives detected)	n/a (female)	n/a (female)	L5a1a	[0.928,0.988]	0.898	0.054	n/a (female)	ss	S17403.Y1.E1.L1	QUESTIONABLE	sex.ratio=0.054
I13873	I13873	Mk1.26	Context: Date(s) from relatives (I13875)	150	87	1650-1950 CE	Kenya_Makwasinyi_Swahili_father.I13872.brother.I13875	Taita Taveta, Makwasinyi	Kenya	-2.16917	38.6722	1240K	1	0.236605	240344	M	Kenya, Taita Taveta, Makwasinyi Family A (4 members) (I13873 has a son I13872 and a brother I13875 (who is genetically a 2nd or 3rd degree relative of I13872) and all three males are 2nd or 3rd degree relatives of I17402)	E-Z1788	E1b1a1a1a2a1a	L2a1+143	[0.996,1.000]	0.044	0.383	n/a (<200 SNPs)	ds	S13873.Y1.E1.L1	PASS	..
I14780	I14780	Mk1.20	Context: Date(s) from other individuals at same site (I13875,I13874,I14781)	150	87	1650-1950 CE	Kenya_Makwasinyi_Swahili_lc	Taita Taveta, Makwasinyi	Kenya	-2.16917	38.6722	1240K	1	0.007866	9095	F	n/a (no relatives detected)	n/a (female)	n/a (female)	L0d3	[0.990,0.996]	0.094	0	n/a (female)	ds	S14780.Y1.E1.L1	PASS	..
I13876	I13876	Mk1.32	Context: Date(s) from other individuals at same site (I13875,I13874,I14781)	150	87	1650-1950 CE	Kenya_Makwasinyi_Swahili_lc	Taita Taveta, Makwasinyi	Kenya	-2.16917	38.6722	1240K	1	0.005083	5944	M	n/a (no relatives detected)	..	..	L3e3a	[0.993,1.000]	0.083	0.408	n/a (<200 SNPs)	ds	S13876.Y1.E1.L1	PASS	..
I13875	I13875	Mk1.30	Direct: SHCal20	204	54	1667-1843 calCE (200±15 BP, PSUAMS-10331)	Kenya_Makwasinyi_Swahili	Taita Taveta, Makwasinyi	Kenya	-2.16917	38.6722	1240K	1	0.715688	537980	M	Kenya, Taita Taveta, Makwasinyi Family A (4 members) (I13873 has a son I13872 and a brother I13875 (who is genetically a 2nd or 3rd degree relative of I13872) and all three males are 2nd or 3rd degree relatives of I17402)	E-M3865	E1b1a1a1a2a1a3b1d1c	L2a1+143	[0.993,0.999]	0.027	0.389	[0,0.007]	ds	S13875.Y1.E1.L1	PASS	damage.double-stranded=0.027
I8816	I8816	KL.02.01	Context: Archaeological - Period	550	87	1300-1600 CE	Tanzania_Kilwa_Swahili	Kilwa, Coast	Tanzania	-8.57501	39.3105	1240K	1	3.96173	880458	M	n/a (no relatives detected)	J-Y25795	J2a2a1a1a2a~	L2a1h	[0.994,0.998]	0.113	0.417	[0.003,0.007]	ds	S8816.E1.L1	PASS	..
I8932_d	I8932	KL.03.01	Context: Archaeological - Period	550	87	1300-1600 CE	Tanzania_Kilwa_Swahili_lc	Kilwa, Coast	Tanzania	-8.57501	39.3105	1240K	6	0.006	7767	M	n/a (no relatives detected)	..	..	L3b1a11	[0.968,0.991]	0.921	0.384	n/a (<200 SNPs)	ds,ds,ss,ss,ss,ss	S8932.E1.L1,S8932.E1.L2,S8932.E1.L3,S8932.E1.L4,S8932.E1.L5,S8932.E1.L6	PASS	..
I14001	I14001	LS1.02; Ind. 3	Direct: SHCal20	336	49	1511-1664 calCE (305±15 BP, PSUAMS-5718)	Tanzania_Lindi_Swahili	Lindi	Tanzania	-9.99	39.71	1240K	1	4.60192	810172	M	n/a (no relatives detected)	E-BY53757	E1b1a1a1a2a1a3a1d~	L0a1a2	[0.996,1.000]	0.096	0.414	[0.002,0.004]	ds	S14001.Y1.E1.L1	PASS	..
I19549	I19549	SK8	Direct: SHCal20	297	33	1629-1794 calCE (285±15 BP, PSUAMS-8445)	Tanzania_SongoMnara_Swahili	Songo Mnara	Tanzania	-9.06189	39.5499	1240k	5	0.258677	248300	M	Tanzania, Songo Mnara Family A (2 members) (I19547-I19549 are 2nd or 3rd degree relatives)	E-BY8114	E1b1b1a1a1b2~	L3d1a1a1	..	0.411	0.411	[0,0.104]	ss.plus,ds,ds,ds,ds	S19549.Y1.E1.L1,S19549.Y1.E2.L1,S19549.Y1.E4.L1,S19549.Y1.E3.L1,S19549.Y1.E5.L1	PASS	..
I7944	I7944	SF20151	Direct: SHCal20	314	38	1516-1667 calCE (295±15 BP, PSUAMS-5516)	Tanzania_SongoMnara_Swahili	Songo Mnara	Tanzania	-9.06667	39.5667	1240K	1	1.01049	633887	M	n/a (no relatives detected)	E-Y47604	E1b1b1b2b2a1a~	L3a1b	[0.992,0.998]	0.059	0.418	[0.005,0.018]	ds	S7944.E1.L1	PASS	..
I19547	I19547	SK4	Direct: SHCal20	380	46	1508-1648 calCE (330±15 BP, PSUAMS-8444)	Tanzania_SongoMnara_Swahili	Songo Mnara	Tanzania	-9.06189	39.5499	1240K	1	0.638	472669	F	Tanzania, Songo Mnara Family A (2 members) (I19547-I19549 are 2nd or 3rd degree relatives)	n/a (female)	n/a (female)	L3d1a1a1	[0.976,0.990]	0.084	0.014	n/a (female)	ss	S19547.Y1.E1.L1	PASS	damage.single-stranded=0.084
I19548	I19548	SK7	Direct: SHCal20	515	8	1418-1450 calCE (520±15 BP, PSUAMS-8408)	Tanzania_SongoMnara_Swahili	Songo Mnara	Tanzania	-9.06189	39.5499	1240K	1	0.073	79001	M	n/a (no relatives detected)	E-M2	E1b1a1~	L3e2b	[0.953,0.996]	0.14	0.433	..	ss	S19548.Y1.E1.L1	PASS	..
I19550	I19550	SK9	Direct: SHCal20	521	9	1412-1446 calCE (535±15 BP, PSUAMS-8409)	Tanzania_SongoMnara_Swahili	Songo Mnara	Tanzania	-9.06189	39.5499	1240K	1	0.06	66333	F	n/a (no relatives detected)	n/a (female)	n/a (female)	L3d1a1a	[0.969,0.992]	0.123	0.01	n/a (female)	ss	S19550.Y1.E1.L1	PASS	..
I19552	I19552	SK13	Direct: SHCal20	531	9	1402-1437 calCE (560±15 BP, PSUAMS-8411)	Tanzania_SongoMnara_Swahili	Songo Mnara	Tanzania	-9.06189	39.5499	1240K	1	0.028	31712	F	n/a (no relatives detected)	n/a (female)	n/a (female)	L3e2b1a2	[0.911,0.972]	0.102	0.013	n/a (female)	ss	S19552.Y1.E1.L1	PASS	..
I19551	I19551	SK12	Direct: SHCal20	608	31	1294-1392 calCE (685±15 BP, PSUAMS-8410)	Tanzania_SongoMnara_Swahili	Songo Mnara	Tanzania	-9.06189	39.5499	1240K	1	0.017	19083	M	n/a (no relatives detected)	R-M459	R1a	L3e3a	[0.866,0.957]	0.053	0.368	n/a (<200 SNPs)	ss	S19551.Y1.E1.L1	PASS	damage.single-stranded=0.053 popgen.outlier

## Sheet: 3 | 14C_Results
Individual ID	AMS Laboratory	AMS Lab number	Site	Country / Region	Skeletal element used for genetic analysis	Skeletal element used for dating analysis	Process	Fraction modern	±	D14C (‰)	±	14C age (BP)	±	δ13C (‰)	δ15N (‰)	%C	%N	C:N	lower bound of 95.4% confidence interval from OxCal v4.4.2 (BCE/CE)	upper bound of 95.4% confidence interval from OxCal v4.4.2 (BCE/CE)	mean in calibrated radiocarbon years BP (mu from from OxCal v4.4.2)	standard deviation in calibrated radiocarbon years BP (sigma from from OxCal v4.4.2 )
I19398	PSU	PSUAMS-11927	Kilifi, Mtwapa	Kenya	bone (long bone)	bone (long bone)	XAD amino acids	0.960814	0.00185457	-39.1862	1.85457	320	20	-13.5531	9.13054	17.4347	6.41376	3.17138	1508	1654	369	50
I19418	PSU	PSUAMS-12670	Kilifi, Mtwapa	Kenya	tooth	tooth	XAD amino acids	0.95612	0.00228295	-43.8804	2.28295	360	20	..	..	..	..	..	1497	1640	388	40
I19411	PSU	PSUAMS-12034	Kilifi, Mtwapa	Kenya	bone	bone	XAD amino acids	0.954789	0.00177557	-45.2112	1.77557	370	15	-12.7669	8.50561	23.5666	8.60843	3.19389	1496	1630	388	40
I19387	PSU	PSUAMS-12668	Kilifi, Mtwapa	Kenya	tooth (premolar)	tooth (premolar)	XAD amino acids	0.952067	0.00211306	-47.9333	2.11306	395	20	..	..	..	..	..	1457	1626	407	56
I21475	PSU	PSUAMS-12280	Kilifi, Mtwapa	Kenya	ossicle; tooth; bone; bone (long bone); bone (long bone); bone	bone (long bone)	XAD amino acids	0.949988	0.00190449	-50.0116	1.90449	410	20	-10.5376	10.1684	29.8022	10.8028	3.21854	1454	1623	424	59
I19386	PSU	PSUAMS-12147	Kilifi, Mtwapa	Kenya	bone; tooth (molar)	bone; tooth (molar)	>30kDa gelatin	0.948441	0.00184876	-51.5594	1.84876	425	20	-13.1462	9.98443	43.4852	15.8918	3.19238	1451	1619	440	56
I19413	PSU	PSUAMS-12669	Kilifi, Mtwapa	Kenya	tooth (premolar)	tooth (premolar)	XAD amino acids	0.947753	0.00250585	-52.2465	2.50585	430	25	..	..	..	..	..	1446	1623	440	57
I23660	PSU	PSUAMS-12281	Kilifi, Mtwapa	Kenya	bone (phalanx)	bone (phalanx)	XAD amino acids	0.947292	0.00150569	-52.7076	1.50569	435	15	-13.3745	11.5111	26.7691	9.83567	3.17524	1435	1469	501	7
I19420	PSU	PSUAMS-11928	Kilifi, Mtwapa	Kenya	bone (rib)	bone (rib)	XAD amino acids	0.945856	0.00184032	-54.1439	1.84032	445	20	-10.0166	12.5637	25.3201	9.18624	3.21569	1446	1614	461	48
I17410	PSU	PSUAMS-12697	Kilifi, Mtwapa	Kenya	tooth (incisor)	tooth (incisor)	XAD amino acids	0.945284	0.00170625	-54.7164	1.70625	450	15	..	..	..	..	..	1446	1611	475	38
I19409	PSU	PSUAMS-12148	Kilifi, Mtwapa	Kenya	tooth (molar)	tooth (molar)	>30kDa gelatin	0.944732	0.00198028	-55.2676	1.98028	455	20	-11.1378	10.0477	57.1866	20.8715	3.1966	1442	1612	474	41
I19416	PSU	PSUAMS-12150	Kilifi, Mtwapa	Kenya	tooth (canine)	tooth (canine)	>30kDa gelatin	0.945044	0.00170109	-54.9556	1.70109	455	15	-12.1233	12.6597	48.7764	17.7035	3.21439	1445	1609	481	33
I19401	PSU	PSUAMS-12695	Kilifi, Mtwapa	Kenya	bone	bone	XAD amino acids	0.942423	0.00171564	-57.5769	1.71564	475	15	..	..	..	..	..	1435	1479	498	12
I23561	PSU	PSUAMS-12156	Kilifi, Mtwapa	Kenya	tooth	tooth	>30kDa gelatin	0.939456	0.00208206	-60.5438	2.08206	500	20	..	..	..	..	..	1424	1457	508	9
I19415	PSU	PSUAMS-12149	Kilifi, Mtwapa	Kenya	bone (long bone); bone (rib); tooth (incisor); mandible (tooth)	bone (long bone); bone (rib); tooth (incisor); mandible (tooth)	>30kDa gelatin	0.934489	0.00168044	-65.5109	1.68044	545	15	-11.0794	9.34757	58.8574	21.4765	3.19731	1408	1442	525	9
I19423	PSU	PSUAMS-12151	Kilifi, Mtwapa	Kenya	tooth (molar)	tooth (molar)	>30kDa gelatin	0.928234	0.00184432	-71.7664	1.84432	600	20	-10.2825	11.5077	34.7399	12.6599	3.20144	1323	1423	564	32
I17409	PSU	PSUAMS-12145	Kilifi, Mtwapa	Kenya	tooth	tooth	>30kDa gelatin	0.90742	0.00182154	-92.5798	1.82154	780	20	-13.5763	10.6116	57.8086	21.0261	3.2076	1226	1297	679	24
I7941	PSU	PSUAMS-5514	Lamu, Manda	Kenya	tooth	tooth	>30kDa gelatin	0.954383	0.00175856	-45.617	1.75856	375	15	-9.20083	12.1809	19.6367	7.06285	3.24366	1485	1629	389	43
I7942	PSU	PSUAMS-5515	Lamu, Manda	Kenya	tooth	tooth	>30kDa gelatin	0.952151	0.00193258	-47.8485	1.93258	395	20	-8.34851	10.9847	46.0946	16.5346	3.2524	1457	1626	407	56
I7934	PSU	PSUAMS-5511	Lamu, Manda	Kenya	tooth	tooth	>30kDa gelatin	0.950134	0.00160406	-49.8663	1.60406	410	15	-8.11232	11.5813	43.2572	15.5463	3.24622	1456	1621	428	58
I7939	PSU	PSUAMS-5513	Lamu, Manda	Kenya	bone (rib)	bone (rib)	XAD amino acids	0.950126	0.00169513	-49.874	1.69513	410	15	-8.57956	12.0126	45.4482	16.2826	3.25642	1456	1621	428	58
I7938	PSU	PSUAMS-5512	Lamu, Manda	Kenya	bone (rib)	bone (rib)	>30kDa gelatin	0.943358	0.00166262	-56.6418	1.66262	470	15	-8.01066	12.1202	47.3106	17.0434	3.23853	1437	1482	495	16
I13874	PSU	PSUAMS-10330	Taita Taveta, Makwasinyi	Kenya	tooth (molar)	tooth (molar)	>30kDa gelatin	0.986663	0.00159967	-13.3366	1.59967	110	15	-8.12082	10.9077	53.421	19.3128	3.22711	1709	1927	73	52
I14781	PSU	PSUAMS-10332	Taita Taveta, Makwasinyi	Kenya	tooth (premolar)	tooth (premolar)	>30kDa gelatin	0.983576	0.00183761	-16.424	1.83761	135	20	-12.5763	9.06245	17.3471	6.23535	3.24574	1698	1950	105	73
I13875	PSU	PSUAMS-10331	Taita Taveta, Makwasinyi	Kenya	tooth (molar)	tooth (molar)	>30kDa gelatin	0.975528	0.0016543	-24.4723	1.6543	200	15	-11.0662	12.0077	78.2581	28.1759	3.24039	1667	1843	204	54
I14001	PSU	PSUAMS-5718	Lindi	Tanzania	petrous	petrous	XAD amino acids	0.962643	0.00157425	-37.357	1.57425	305	15	-14.8091	18.1393	55.6004	19.9051	3.25882	1511	1664	336	49
I19549	PSU	PSUAMS-8445	Songo Mnara	Tanzania	metacarpal	metacarpal	XAD amino acids	0.965299	0.00153422	-34.7007	1.53422	285	15	-8.797	9.67964	29.6884	10.8367	3.19622	1629	1794	297	33
I7944	PSU	PSUAMS-5516	Songo Mnara	Tanzania	mandible	mandible	>30kDa gelatin	0.963983	0.00160573	-36.0169	1.60573	295	15	-6.98787	9.61919	16.0771	5.63345	3.32951	1516	1667	314	38
I19547	PSU	PSUAMS-8444	Songo Mnara	Tanzania	metatarsal	metatarsal	XAD amino acids	0.959945	0.00149359	-40.0549	1.49359	330	15	-7.71	9.73553	25.0225	9.09329	3.21039	1508	1648	380	46
I19548	PSU	PSUAMS-8408	Songo Mnara	Tanzania	metatarsal	metatarsal	>30kDa gelatin	0.937556	0.00156686	-62.4441	1.56686	520	15	-9.987	11.4638	47.5454	16.7926	3.30322	1418	1450	515	8
I19550	PSU	PSUAMS-8409	Songo Mnara	Tanzania	metacarpal	metacarpal	>30kDa gelatin	0.935631	0.00152191	-64.3689	1.52191	535	15	-9.022	11.4014	46.7756	16.5495	3.29748	1412	1446	521	9
I19552	PSU	PSUAMS-8411	Songo Mnara	Tanzania	metacarpal	metacarpal	>30kDa gelatin	0.932659	0.00158353	-67.3415	1.58353	560	15	-9.754	10.7471	45.6534	15.9262	3.34431	1402	1437	531	9
I19551	PSU	PSUAMS-8410	Songo Mnara	Tanzania	metatarsal	metatarsal	>30kDa gelatin	0.918342	0.00164845	-81.658	1.64845	685	15	-9.671	11.2143	45.3396	15.7612	3.35609	1294	1392	608	31

## Sheet: 4 | newly_reported_HO_indivs
Version ID	Representative contact	Group Label	Locality	Country	Lat.	Long.	SNPs hit on autosomal targets	Sex
UAE_C12-016	Source: Bassam R. Ali, Department of Pathology, College of Medicine and Health Sciences, United Arab Emirates University, P.O. Box 17666, Al-Ain, United Arab Emirates; Provided by: Christopher A. Walsh, MD, PhD and R. Sean Hill, PhD, Division of Genetics and Genomics, Boston Children's Hospital, Harvard Medical School and Howard Hughes Medical Institute	Emirati	..	United Arab Emirates	24	54	577472	F
UAE_C12-026	Source: Bassam R. Ali, Department of Pathology, College of Medicine and Health Sciences, United Arab Emirates University, P.O. Box 17666, Al-Ain, United Arab Emirates; Provided by: Christopher A. Walsh, MD, PhD and R. Sean Hill, PhD, Division of Genetics and Genomics, Boston Children's Hospital, Harvard Medical School and Howard Hughes Medical Institute	Emirati	..	United Arab Emirates	24	54	584614	M
UAE_C12-049	Source: Bassam R. Ali, Department of Pathology, College of Medicine and Health Sciences, United Arab Emirates University, P.O. Box 17666, Al-Ain, United Arab Emirates; Provided by: Christopher A. Walsh, MD, PhD and R. Sean Hill, PhD, Division of Genetics and Genomics, Boston Children's Hospital, Harvard Medical School and Howard Hughes Medical Institute	Emirati	..	United Arab Emirates	24	54	584806	F
UAE_C12-055	Source: Bassam R. Ali, Department of Pathology, College of Medicine and Health Sciences, United Arab Emirates University, P.O. Box 17666, Al-Ain, United Arab Emirates; Provided by: Christopher A. Walsh, MD, PhD and R. Sean Hill, PhD, Division of Genetics and Genomics, Boston Children's Hospital, Harvard Medical School and Howard Hughes Medical Institute	Emirati	..	United Arab Emirates	24	54	585764	F
UAE_C12-082	Source: Bassam R. Ali, Department of Pathology, College of Medicine and Health Sciences, United Arab Emirates University, P.O. Box 17666, Al-Ain, United Arab Emirates; Provided by: Christopher A. Walsh, MD, PhD and R. Sean Hill, PhD, Division of Genetics and Genomics, Boston Children's Hospital, Harvard Medical School and Howard Hughes Medical Institute	Emirati	..	United Arab Emirates	24	54	585924	F
UAE_C12-092	Source: Bassam R. Ali, Department of Pathology, College of Medicine and Health Sciences, United Arab Emirates University, P.O. Box 17666, Al-Ain, United Arab Emirates; Provided by: Christopher A. Walsh, MD, PhD and R. Sean Hill, PhD, Division of Genetics and Genomics, Boston Children's Hospital, Harvard Medical School and Howard Hughes Medical Institute	Emirati	..	United Arab Emirates	24	54	585947	F
UAE_C12-167	Source: Bassam R. Ali, Department of Pathology, College of Medicine and Health Sciences, United Arab Emirates University, P.O. Box 17666, Al-Ain, United Arab Emirates; Provided by: Christopher A. Walsh, MD, PhD and R. Sean Hill, PhD, Division of Genetics and Genomics, Boston Children's Hospital, Harvard Medical School and Howard Hughes Medical Institute	Emirati	..	United Arab Emirates	24	54	585627	M
UAE_C12-168	Source: Bassam R. Ali, Department of Pathology, College of Medicine and Health Sciences, United Arab Emirates University, P.O. Box 17666, Al-Ain, United Arab Emirates; Provided by: Christopher A. Walsh, MD, PhD and R. Sean Hill, PhD, Division of Genetics and Genomics, Boston Children's Hospital, Harvard Medical School and Howard Hughes Medical Institute	Emirati	..	United Arab Emirates	24	54	586028	M
UAE_C12-169	Source: Bassam R. Ali, Department of Pathology, College of Medicine and Health Sciences, United Arab Emirates University, P.O. Box 17666, Al-Ain, United Arab Emirates; Provided by: Christopher A. Walsh, MD, PhD and R. Sean Hill, PhD, Division of Genetics and Genomics, Boston Children's Hospital, Harvard Medical School and Howard Hughes Medical Institute	Emirati	..	United Arab Emirates	24	54	579293	M
UAE_C12-170	Source: Bassam R. Ali, Department of Pathology, College of Medicine and Health Sciences, United Arab Emirates University, P.O. Box 17666, Al-Ain, United Arab Emirates; Provided by: Christopher A. Walsh, MD, PhD and R. Sean Hill, PhD, Division of Genetics and Genomics, Boston Children's Hospital, Harvard Medical School and Howard Hughes Medical Institute	Emirati	..	United Arab Emirates	24	54	585711	M
Madagascar_1361	Thierry Letellier / Pierron Denis / Harilanto Razafindrazaka / Chantal Radimilahy / Jean-Aim√© Rakotoarisoa / Margit Heiske / MAGE consortium	Madagascar_North	Sofia Area	Madagascar	-14.53	47.59	581153	M
Madagascar_1365	Thierry Letellier / Pierron Denis / Harilanto Razafindrazaka / Chantal Radimilahy / Jean-Aim√© Rakotoarisoa / Margit Heiske / MAGE consortium	Madagascar_North	Sofia Area	Madagascar	-14.53	47.59	582766	M
Madagascar_1374	Thierry Letellier / Pierron Denis / Harilanto Razafindrazaka / Chantal Radimilahy / Jean-Aim√© Rakotoarisoa / Margit Heiske / MAGE consortium	Madagascar_North	Sofia Area	Madagascar	-14.53	47.59	582035	M
Madagascar_1378	Thierry Letellier / Pierron Denis / Harilanto Razafindrazaka / Chantal Radimilahy / Jean-Aim√© Rakotoarisoa / Margit Heiske / MAGE consortium	Madagascar_North	Sofia Area	Madagascar	-14.53	47.59	585217	M
Madagascar_1385	Thierry Letellier / Pierron Denis / Harilanto Razafindrazaka / Chantal Radimilahy / Jean-Aim√© Rakotoarisoa / Margit Heiske / MAGE consortium	Madagascar_North_outlier	Sofia Area	Madagascar	-14.53	47.59	585581	M
Madagascar_1763	Thierry Letellier / Pierron Denis / Harilanto Razafindrazaka / Chantal Radimilahy / Jean-Aim√© Rakotoarisoa / Margit Heiske / MAGE consortium	Madagascar_Southwest	Toliara Area	Madagascar	-23.21	43.4	580492	M
Madagascar_1766	Thierry Letellier / Pierron Denis / Harilanto Razafindrazaka / Chantal Radimilahy / Jean-Aim√© Rakotoarisoa / Margit Heiske / MAGE consortium	Madagascar_Southwest	Toliara Area	Madagascar	-23.21	43.4	581742	M
Madagascar_1779	Thierry Letellier / Pierron Denis / Harilanto Razafindrazaka / Chantal Radimilahy / Jean-Aim√© Rakotoarisoa / Margit Heiske / MAGE consortium	Madagascar_Southwest	Toliara Area	Madagascar	-23.21	43.4	580376	M
Madagascar_1783	Thierry Letellier / Pierron Denis / Harilanto Razafindrazaka / Chantal Radimilahy / Jean-Aim√© Rakotoarisoa / Margit Heiske / MAGE consortium	Madagascar_Southwest	Toliara Area	Madagascar	-23.21	43.4	582707	M
Madagascar_2311	Thierry Letellier / Pierron Denis / Harilanto Razafindrazaka / Chantal Radimilahy / Jean-Aim√© Rakotoarisoa / Margit Heiske / MAGE consortium	Madagascar_North_outlier	Sofia Area	Madagascar	-14.53	47.59	584508	M
Madagascar_2315	Thierry Letellier / Pierron Denis / Harilanto Razafindrazaka / Chantal Radimilahy / Jean-Aim√© Rakotoarisoa / Margit Heiske / MAGE consortium	Madagascar_North	Sofia Area	Madagascar	-14.53	47.59	582994	M
Madagascar_2320	Thierry Letellier / Pierron Denis / Harilanto Razafindrazaka / Chantal Radimilahy / Jean-Aim√© Rakotoarisoa / Margit Heiske / MAGE consortium	Madagascar_North	Sofia Area	Madagascar	-14.53	47.59	583494	M
Madagascar_2329	Thierry Letellier / Pierron Denis / Harilanto Razafindrazaka / Chantal Radimilahy / Jean-Aim√© Rakotoarisoa / Margit Heiske / MAGE consortium	Madagascar_North	Sofia Area	Madagascar	-14.53	47.59	584345	M
Madagascar_2337	Thierry Letellier / Pierron Denis / Harilanto Razafindrazaka / Chantal Radimilahy / Jean-Aim√© Rakotoarisoa / Margit Heiske / MAGE consortium	Madagascar_North	Sofia Area	Madagascar	-14.53	47.59	583477	M
Madagascar_2764	Thierry Letellier / Pierron Denis / Harilanto Razafindrazaka / Chantal Radimilahy / Jean-Aim√© Rakotoarisoa / Margit Heiske / MAGE consortium	Madagascar_Southwest	Toliara Area	Madagascar	-23.21	43.4	583488	M
Madagascar_2767	Thierry Letellier / Pierron Denis / Harilanto Razafindrazaka / Chantal Radimilahy / Jean-Aim√© Rakotoarisoa / Margit Heiske / MAGE consortium	Madagascar_Southwest	Toliara Area	Madagascar	-23.21	43.4	581289	M
Madagascar_2769	Thierry Letellier / Pierron Denis / Harilanto Razafindrazaka / Chantal Radimilahy / Jean-Aim√© Rakotoarisoa / Margit Heiske / MAGE consortium	Madagascar_Southwest	Toliara Area	Madagascar	-23.21	43.4	583329	M
Madagascar_2772	Thierry Letellier / Pierron Denis / Harilanto Razafindrazaka / Chantal Radimilahy / Jean-Aim√© Rakotoarisoa / Margit Heiske / MAGE consortium	Madagascar_Southwest	Toliara Area	Madagascar	-23.21	43.4	579105	M
Madagascar_2780	Thierry Letellier / Pierron Denis / Harilanto Razafindrazaka / Chantal Radimilahy / Jean-Aim√© Rakotoarisoa / Margit Heiske / MAGE consortium	Madagascar_Southwest	Toliara Area	Madagascar	-23.21	43.4	584984	M
K003	Ryan Raaum	Swahili	Ndau	Kenya	-2.0122	41.2065	520726	M
K044	Ryan Raaum	Swahili	Siyu	Kenya	-2.10668	41.069	521367	M
K001	Ryan Raaum	Swahili	Faza	Kenya	-2.05632	41.1101	521205	M
K201	Ryan Raaum	Swahili	Jomvu	Kenya	-4.00094	39.5982	521283	F
K014	Ryan Raaum	Swahili	Faza	Kenya	-2.05632	41.1101	521209	M
K113	Ryan Raaum	Swahili	Pate	Kenya	-2.11715	41.0534	521304	M
K164	Ryan Raaum	Swahili	Wasini	Kenya	-4.65841	39.3661	521317	M
K042	Ryan Raaum	Swahili	Tchundwa	Kenya	-2.07788	41.1146	521265	F
K159	Ryan Raaum	Swahili	Wasini	Kenya	-4.65841	39.3661	521286	F
K038	Ryan Raaum	Swahili	Tchundwa	Kenya	-2.07788	41.1146	521226	M
K063	Ryan Raaum	Swahili	Ndau	Kenya	-2.0122	41.2065	521333	M
K152	Ryan Raaum	Swahili	Faza	Kenya	-2.05632	41.1101	520652	M
K005	Ryan Raaum	Swahili	Faza	Kenya	-2.05632	41.1101	521119	M
K047	Ryan Raaum	Swahili	Ndau	Kenya	-2.0122	41.2065	521374	M
K004	Ryan Raaum	Swahili	Faza	Kenya	-2.05632	41.1101	521285	M
K020	Ryan Raaum	Swahili	Faza	Kenya	-2.05632	41.1101	521384	M
K093	Ryan Raaum	Swahili	Siyu	Kenya	-2.10668	41.069	521270	M
K114	Ryan Raaum	Swahili	Pate	Kenya	-2.11715	41.0534	521236	M
K165	Ryan Raaum	Swahili	Wasini	Kenya	-4.65841	39.3661	521349	M
K045	Ryan Raaum	Swahili	Ndau	Kenya	-2.0122	41.2065	521141	M
K189	Ryan Raaum	Swahili	Jomvu	Kenya	-4.00094	39.5982	521148	M
K040	Ryan Raaum	Swahili	Tchundwa	Kenya	-2.07788	41.1146	520829	F
K064	Ryan Raaum	Swahili	Ndau	Kenya	-2.0122	41.2065	521153	M
K153	Ryan Raaum	Swahili	Wasini	Kenya	-4.65841	39.3661	521315	M
K010	Ryan Raaum	Swahili	Faza	Kenya	-2.05632	41.1101	520983	M
K051	Ryan Raaum	Swahili	Ndau	Kenya	-2.0122	41.2065	521329	M
K006	Ryan Raaum	Swahili	Faza	Kenya	-2.05632	41.1101	521224	M
K021	Ryan Raaum	Swahili	Faza	Kenya	-2.05632	41.1101	521238	M
K094	Ryan Raaum	Swahili	Siyu	Kenya	-2.10668	41.069	521363	M
K167	Ryan Raaum	Swahili	Wasini	Kenya	-4.65841	39.3661	521274	M
K048	Ryan Raaum	Swahili	Ndau	Kenya	-2.0122	41.2065	520767	M
K192	Ryan Raaum	Swahili	Jomvu	Kenya	-4.00094	39.5982	521279	F
K041	Ryan Raaum	Swahili	Tchundwa	Kenya	-2.07788	41.1146	521132	F
K065	Ryan Raaum	Swahili	Faza	Kenya	-2.05632	41.1101	521312	M
K155	Ryan Raaum	Swahili	Wasini	Kenya	-4.65841	39.3661	520881	F
K011	Ryan Raaum	Swahili	Faza	Kenya	-2.05632	41.1101	521198	M
K053	Ryan Raaum	Swahili	Ndau	Kenya	-2.0122	41.2065	521184	M
K007	Ryan Raaum	Swahili	Ndau	Kenya	-2.0122	41.2065	520755	M
K022	Ryan Raaum	Swahili	Faza	Kenya	-2.05632	41.1101	521252	M
K096	Ryan Raaum	Swahili	Siyu	Kenya	-2.10668	41.069	521223	M
K147	Ryan Raaum	Swahili	Faza	Kenya	-2.05632	41.1101	521293	M
K191	Ryan Raaum	Swahili	Jomvu	Kenya	-4.00094	39.5982	521351	M
K055	Ryan Raaum	Swahili	Ndau	Kenya	-2.0122	41.2065	521231	M
K203	Ryan Raaum	Swahili	Jomvu	Kenya	-4.00094	39.5982	521204	M
K046	Ryan Raaum	Swahili	Ndau	Kenya	-2.0122	41.2065	521381	M
K090	Ryan Raaum	Swahili	Siyu	Kenya	-2.10668	41.069	521417	M
K156	Ryan Raaum	Swahili	Wasini	Kenya	-4.65841	39.3661	520913	M
K016	Ryan Raaum	Swahili	Faza	Kenya	-2.05632	41.1101	521265	M
K056	Ryan Raaum	Swahili	Ndau	Kenya	-2.0122	41.2065	521305	M
K008	Ryan Raaum	Swahili	Faza	Kenya	-2.05632	41.1101	521198	M
K025	Ryan Raaum	Swahili	Tchundwa	Kenya	-2.07788	41.1146	521213	M
K105	Ryan Raaum	Swahili	Pate	Kenya	-2.11715	41.0534	521380	M
K151	Ryan Raaum	Swahili	Wasini	Kenya	-4.65841	39.3661	521278	M
K195	Ryan Raaum	Swahili	Jomvu	Kenya	-4.00094	39.5982	521186	M
K059	Ryan Raaum	Swahili	Ndau	Kenya	-2.0122	41.2065	521386	F
K204	Ryan Raaum	Swahili	Jomvu	Kenya	-4.00094	39.5982	521064	F
K049	Ryan Raaum	Swahili	Ndau	Kenya	-2.0122	41.2065	521351	M
K099	Ryan Raaum	Swahili	Siyu	Kenya	-2.10668	41.069	521250	M
K166	Ryan Raaum	Swahili	Wasini	Kenya	-4.65841	39.3661	521186	M
K018	Ryan Raaum	Swahili	Faza	Kenya	-2.05632	41.1101	521099	M
K057	Ryan Raaum	Swahili	Ndau	Kenya	-2.0122	41.2065	521387	M
K009	Ryan Raaum	Swahili	Faza	Kenya	-2.05632	41.1101	521301	M
K030	Ryan Raaum	Swahili	Tchundwa	Kenya	-2.07788	41.1146	521132	F
K108	Ryan Raaum	Swahili	Pate	Kenya	-2.11715	41.0534	521393	M
K157	Ryan Raaum	Swahili	Wasini	Kenya	-4.65841	39.3661	521251	M
K198	Ryan Raaum	Swahili	Jomvu	Kenya	-4.00094	39.5982	521013	M
K071	Ryan Raaum	Swahili	Faza	Kenya	-2.05632	41.1101	521416	M
K206	Ryan Raaum	Swahili	Jomvu	Kenya	-4.00094	39.5982	520979	F
K050	Ryan Raaum	Swahili	Ndau	Kenya	-2.0122	41.2065	521392	F
K103	Ryan Raaum	Swahili	Faza	Kenya	-2.05632	41.1101	521155	M
K193	Ryan Raaum	Swahili	Jomvu	Kenya	-4.00094	39.5982	520789	M
K019	Ryan Raaum	Swahili	Faza	Kenya	-2.05632	41.1101	521187	M
K058	Ryan Raaum	Swahili	Ndau	Kenya	-2.0122	41.2065	521387	M
K012	Ryan Raaum	Swahili	Faza	Kenya	-2.05632	41.1101	521301	M
K031	Ryan Raaum	Swahili	Tchundwa	Kenya	-2.07788	41.1146	521343	F
K109	Ryan Raaum	Swahili	Siyu	Kenya	-2.10668	41.069	521255	M
K162	Ryan Raaum	Swahili	Wasini	Kenya	-4.65841	39.3661	521388	M
K200	Ryan Raaum	Swahili	Jomvu	Kenya	-4.00094	39.5982	521262	M
K089	Ryan Raaum	Swahili	Siyu	Kenya	-2.10668	41.069	521299	M
K150	Ryan Raaum	Swahili	Wasini	Kenya	-4.65841	39.3661	521151	M
K061	Ryan Raaum	Swahili	Ndau	Kenya	-2.0122	41.2065	521040	M
K107	Ryan Raaum	Swahili	Pate	Kenya	-2.11715	41.0534	521166	M
K196	Ryan Raaum	Swahili	Jomvu	Kenya	-4.00094	39.5982	521193	F
K023	Ryan Raaum	Swahili	Faza	Kenya	-2.05632	41.1101	521384	M
K060	Ryan Raaum	Swahili	Ndau	Kenya	-2.0122	41.2065	521095	M
K013	Ryan Raaum	Swahili	Faza	Kenya	-2.05632	41.1101	521066	M
K032	Ryan Raaum	Swahili	Tchundwa	Kenya	-2.07788	41.1146	521411	M
K111	Ryan Raaum	Swahili	Pate	Kenya	-2.11715	41.0534	509975	M
K163	Ryan Raaum	Swahili	Wasini	Kenya	-4.65841	39.3661	521268	M
K224	Ryan Raaum	Swahili	Wasini	Kenya	-4.65841	39.3661	520753	M
K037	Ryan Raaum	Swahili	Tchundwa	Kenya	-2.07788	41.1146	521300	F
K137	Ryan Raaum	Swahili	Tchundwa	Kenya	-2.07788	41.1146	521295	M
K197	Ryan Raaum	Swahili	Jomvu	Kenya	-4.00094	39.5982	521370	F

## Sheet: 5 | coanalyzed_non-HO_indivs
Version ID	Master ID	Skeletal code	Publication	Method for Determining Date; unless otherwise specified, calibrations use 95.4% intervals from OxCal v4.4.2 Bronk Ramsey (2009); r:5; Atmospheric data from Reimer et al (2020)	Date mean in BP in years before 1950 CE [OxCal mu for a direct radiocarbon date, and average of range for a contextual date]	Date standard deviation in BP [OxCal sigma for a direct radiocarbon date, and standard deviation of the uniform disribution between the two bounds for a contextual date]	Full Date: One of two formats. (Format 1) 95.4% CI calibrated radiocarbon age (Conventional Radiocarbon Age BP, Lab number) e.g. 2624-2350 calBCE (3990±40 BP, Ua-35016). (Format 2) Archaeological context range, e.g. 2500-1700 BCE	Group ID	Locality	Country	Lat.	Long.	Data source	Coverage on autosomal targets	SNPs hit on autosomal targets	Sex	Y haplogroup in terminal mutation notation (automatically called)	Y haplogroup in ISOGG v15.73 notation (automatically called)	mtDNA haplogroup	ASSESSMENT	ASSESSMENT REASONING (Xcontam interval is listed if lower bound is >0.005, "QUESTIONABLE" if lower bound is 0.01-0.02, "QUESTIONABLE_CRITICAL" or "FAIL" if lower bound is >0.02) (mtcontam confidence interval is listed if coverage >2 and upper bound is <0.98: 0.9-0.95 is "QUESTIONABLE"; <0.9 is "QUESTIONABLE_CRITICAL", questionable status gets overriden by ANGSD with PASS if upper bound of contami…
I0626_all	I0626	VN33, 0.7.MB.H1.M10	LipsonScience2018	Context: Based on other direct dates for site (I0627, I1859, I1135, I2731, I0627, I1859, I1137, I2731	3850	173	2200-1600 BCE	Vietnam_N_all	Man Bac	Vietnam	20.1333	105.983	1240K	0.05292	58077	M	O-IMS-JST002611	O2a	B5a1a	QUESTIONABLE_CRITICAL	..
I0627_all	I0627	VN34, 0.7.MB.H1.M6	LipsonScience2018	Direct: IntCal20; date suspect because C:N ratio of 3.68	3949	60	2133-1892 calBCE (3630±35 BP, Poz-81116)	Vietnam_N_all	Man Bac	Vietnam	20.1333	105.983	1240K	0.125518	126031	F	n/a (female)	n/a (female)	M7b1a1+(16192)	QUESTIONABLE_CRITICAL	..
I1137_all_published	I1137	VN39	LipsonScience2018	Direct: IntCal20	3758	45	1882-1742 calBCE (3480±20 BP, PSUAMS-2410)	Vietnam_N_all_published	Man Bac	Vietnam	20.1333	105.983	1240K	0.136147	134130	M	O-MF8794	O2a1b1a2a1a3	n/a (<2x)	QUESTIONABLE	Xcontam=[0,0.002]
I1859_all	I1859	VN22, 0.7.MB.H2.M15	LipsonScience2018	Direct: IntCal20	3762	44	1889-1742 calBCE (3490±25 BP, PSUAMS-1920)	Vietnam_N_all	Man Bac	Vietnam	20.1333	105.983	1240K	0.061191	66691	F	n/a (female)	n/a (female)	M13b1	PASS	mtcontam=[0.811,0.969]
I2497_all	I2497	VN41, 78.NN.M4.KB	LipsonScience2018	Context: Archaeological - Period	1950	58	100 BCE - 100 CE	Vietnam_BA_all	Nui Nap	Vietnam	19.8	105.8	1240K	0.935166	518602	F	n/a (female)	n/a (female)	C7a	PASS	mtcontam=[0.919,0.953]
I2731_all	I2731	VN40, 0.7.MB.H2.M14	LipsonScience2018	Direct: IntCal20	3684	55	1872-1636 calBCE (3430±20 BP, PSUAMS-2370)	Vietnam_N_all	Man Bac	Vietnam	20.1333	105.983	1240K	0.060547	66380	M	O-M1283	O1b1a1a1	M74b	PASS	..
I4451_all	I4451	TAP1	LipsonCurrentBiology2018	Direct (WARNING TO MARINE CALIBRATE IN Intcal20): IntCal13 marine correction applied according to Petchey et al. 2014	2260	58	410-210 calBCE (2348±32 BP, Wk-20390)	Vanuatu_2300BP_all	Efate, Mele-Taplins	Vanuatu	-17.6894	168.29	1240K	1.54902	743708	M	S-Y26122	S	M28a7a	PASS	..
I0626	I0626	VN33, 0.7.MB.H1.M10	LipsonScience2018	Context: Based on other direect dates for site (I0627, I1859, I1135, I2731, I0627, I1859, I1137, I2731	3850	173	2200-1600 BCE	Vietnam_N	Man Bac	Vietnam	20.1333	105.983	1240K	0.027596	31569	M	O-L465	O2a	B5a1a	PASS	..
I0627	I0627	VN34, 0.7.MB.H1.M6	LipsonScience2018	Direct: IntCal20; date suspect because C:N ratio of 3.68	3949	60	2133-1892 calBCE (3630±35 BP, Poz-81116)	Vietnam_N	Man Bac	Vietnam	20.1333	105.983	1240K	0.106283	109506	F	n/a (female)	n/a (female)	M7b1a1+(16192)	QUESTIONABLE_CRITICAL	..
I0944	I0944	StepVIIS-1, burial 17, skeleton 1	NarasimhanPattersonScience2019	Direct: IntCal20	3820	79	2026-1701 calBCE (3540±52 BP, AA-90949)	Russia_Petrovka	Stepnoe VII Cemetery	Russia	53.876	59.076	1240K	0.054005	61558	F	n/a (female)	n/a (female)	W5a	PASS	mtcontam=[0.863,0.954]
I1135	I1135	VN37, 0.7.MB.H1.M09	LipsonScience2018	Direct: IntCal20	3715	59	1876-1687 calBCE (3445±20 BP, PSUAMS-2409)	Vietnam_N	Man Bac	Vietnam	20.1333	105.983	1240K	0.01893	21840	M	CT	CT	M7	QUESTIONABLE_CRITICAL	mtcontam=[0.794,0.925]
I1137	I1137	VN39	LipsonScience2018	Direct: IntCal20	3758	45	1882-1742 calBCE (3480±20 BP, PSUAMS-2410)	Vietnam_N_published	Man Bac	Vietnam	20.1333	105.983	1240K	0.102389	106305	M	O-MF8794	O2a1b1a2a1a3	n/a (<2x)	PASS	..
I1781	I1781	Gonur 2003 tomb 3012 sample 1	NarasimhanPattersonScience2019	Direct: IntCal20	3832	58	2014-1771 calBCE (3550±30 BP, PSUAMS-2065)	Turkmenistan_Gonur_BA_1	Gonur	Turkmenistan	38.2123	62.0344	1240K	0.345139	306879	M	T-Y8614	T1a	T1a1	PASS	..
I1782	I1782	Gonur 2003 tomb 3049 sample 3	NarasimhanPattersonScience2019	Direct: IntCal20	4163	48	2289-2141 calBCE (3785±20 BP, PSUAMS-2309)	Turkmenistan_Gonur_BA_1	Gonur	Turkmenistan	38.2123	62.0344	1240K	0.241703	238916	F	n/a (female)	n/a (female)	W3	PASS	mtcontam=[0.951,0.976]
I1787	I1787	Gonur tomb 1315 sample 65	NarasimhanPattersonScience2019	Direct: IntCal20	4023	45	2140-1977 calBCE (3680±20 BP, PSUAMS-2310)	Turkmenistan_Gonur_BA_1	Gonur	Turkmenistan	38.2123	62.0344	1240K	0.025384	29316	F	n/a (female)	n/a (female)	N1a2	PASS	..
I1788	I1788	Gonur tomb 1340 sample 66	NarasimhanPattersonScience2019	Direct: IntCal20	3947	54	2130-1896 calBCE (3630±30 BP, PSUAMS-2066)	Turkmenistan_Gonur_BA_1	Gonur	Turkmenistan	38.2123	62.0344	1240K	0.302469	280839	F	n/a (female)	n/a (female)	H6b2	PASS	..
I1789	I1789	Gonur 2013 Area 12 shaft tomb N4329	NarasimhanPattersonScience2019	Direct: IntCal20	4082	65	2282-2028 calBCE (3735±35 BP, Poz-83486)	Turkmenistan_Gonur_BA_1_o2	Gonur	Turkmenistan	38.2123	62.0344	1240K	0.036272	41642	M	P-P337	P1	U7a3	QUESTIONABLE_CRITICAL	sexratio=0.105-0.236, mtcontam=[0.928,0.973]
I1790	I1790	Gonur 2013 Area12 pit room 29 N4258 N15m	NarasimhanPattersonScience2019	Direct: IntCal20	3994	54	2135-1953 calBCE (3660±20 BP, PSUAMS-2311)	Turkmenistan_Gonur_BA_1	Gonur	Turkmenistan	38.2123	62.0344	1240K	0.195499	198436	F	n/a (female)	n/a (female)	W6	PASS	..
I1792	I1792	Gonur 2004 large pit royal cemetery 3240 (9)	NarasimhanPattersonScience2019	Direct: IntCal20	4254	75	2456-2200 calBCE (3840±35 BP, Poz-83487)	Turkmenistan_Gonur_BA_1_o3	Gonur	Turkmenistan	38.2123	62.0344	1240K	0.039834	45739	M	J-Y22662	J2a1a1b	T2d1a	QUESTIONABLE	sexratio.for.L3, popgen.outlier.for.L1
I1793	I1793	Gonur 2013 Area12 occasional find N4384 N14m	NarasimhanPattersonScience2019	Direct: IntCal20	4038	42	2195-2027 calBCE (3700±20 BP, PSUAMS-2312)	Turkmenistan_Gonur_BA_1	Gonur	Turkmenistan	38.2123	62.0344	1240K	0.103933	112996	F	n/a (female)	n/a (female)	T2	PASS	..
I1859	I1859	VN22, 0.7.MB.H2.M15	LipsonScience2018	Direct: IntCal20	3762	44	1889-1742 calBCE (3490±25 BP, PSUAMS-1920)	Vietnam_N	Man Bac	Vietnam	20.1333	105.983	1240K	0.048036	53334	F	n/a (female)	n/a (female)	M13b1	PASS	mtcontam=[0.811,0.969]
I2085	I2085	Gonur 2004 Area 8 cist 3201 N28m	NarasimhanPattersonScience2019	Direct: IntCal20	3881	37	2020-1882 calBCE (3580±20 BP, PSUAMS-2313)	Turkmenistan_Gonur_BA_1	Gonur	Turkmenistan	38.2123	62.0344	1240K	0.130472	139260	M	E-M34	E1b1b1b2a1a~	HV1a3a	PASS	..
I2087	I2087	Gonur tomb 1506 sample 32	NarasimhanPattersonScience2019	Direct: IntCal20	4051	48	2197-2034 calBCE (3715±20 BP, PSUAMS-2335)	Turkmenistan_Gonur_BA_1	Gonur	Turkmenistan	38.2123	62.0344	1240K	0.064651	72550	M	R2	R2	HV12b1	PASS	..
I2116	I2116	Gonur 2013 Area 19 cist tomb 4290 (1) N2m	NarasimhanPattersonScience2019	Direct: IntCal20	3916	56	2123-1830 calBCE (3605±35 BP, Poz-83490)	Turkmenistan_Gonur_BA_1	Gonur	Turkmenistan	38.2123	62.0344	1240K	0.348086	316920	F	n/a (female)	n/a (female)	U7a4a1	PASS	..
I2121	I2121	Gonur 2003 tomb 3007 sample 8	NarasimhanPattersonScience2019	Direct: IntCal20	4079	54	2204-2038 calBCE (3735±20 BP, PSUAMS-2314)	Turkmenistan_Gonur_BA_1	Gonur	Turkmenistan	38.2123	62.0344	1240K	0.232939	230120	F	n/a (female)	n/a (female)	HV2	PASS	..
I2122	I2122	Gonur 2005 Area 13 Room 12 tomb 3453 sample 11	NarasimhanPattersonScience2019	Direct: IntCal20	4023	45	2140-1977 calBCE (3680±20 BP, PSUAMS-2152)	Turkmenistan_Gonur_BA_1_o2	Gonur	Turkmenistan	38.2123	62.0344	1240K	0.01475	17203	F	n/a (female)	n/a (female)	J1d	QUESTIONABLE	sexratio=0.063-0.093
I2123	I2123	Gonur 2005 tomb 3465 sample 9	NarasimhanPattersonScience2019	Direct: IntCal20	4211	70	2451-2141 calBCE (3815±35 BP, Poz-83491)	Turkmenistan_Gonur_BA_2	Gonur	Turkmenistan	38.2123	62.0344	1240K	0.341635	314707	F	n/a (female)	n/a (female)	M30a	PASS	..
I2125	I2125	Gonur tomb 2871 sample 15	NarasimhanPattersonScience2019	Direct: IntCal20	4011	50	2138-1973 calBCE (3670±20 BP, PSUAMS-2315)	Turkmenistan_Gonur_BA_1	Gonur	Turkmenistan	38.2123	62.0344	1240K	0.074029	82932	F	n/a (female)	n/a (female)	W1+119	PASS	..
I2128	I2128	Gonur tomb 1311 sample 59	NarasimhanPattersonScience2019	Direct: IntCal20	4056	50	2199-2035 calBCE (3720±20 BP, PSUAMS-2316)	Turkmenistan_Gonur_BA_1	Gonur	Turkmenistan	38.2123	62.0344	1240K	0.030159	34922	M	J-F3133	J2a1a4b	W	PASS	mtcontam=[0.92,0.975]
I2497	I2497	VN41, 78.NN.M4.KB	LipsonScience2018	Context: Archaeological - Period	1950	58	100 BCE - 100 CE	Vietnam_BA	Nui Nap	Vietnam	19.8	105.8	1240K	0.372705	316121	F	n/a (female)	n/a (female)	C7a	PASS	mtcontam=[0.918,0.952]
I2731	I2731	VN40, 0.7.MB.H2.M14	LipsonScience2018	Direct: IntCal20	3684	55	1872-1636 calBCE (3430±20 BP, PSUAMS-2370)	Vietnam_N	Man Bac	Vietnam	20.1333	105.983	1240K	0.041447	46906	M	O-M1283	O1b1a1a1	M74b	PASS	..
I2922	I2922	TH16-12, 33-16-12, Period 1	NarasimhanPattersonScience2019	Direct: IntCal20	4043	48	2198-1985 calBCE (3705±25 BP, PSUAMS-2227)	Iran_C_TepeHissar	Tepe Hissar	Iran	36.1544	54.3836	1240K	0.297904	279671	F	n/a (female)	n/a (female)	W3b	PASS	..
I2927	I2927	TH23-124, 33-23-124, Period 3	NarasimhanPattersonScience2019	Direct: IntCal20	4447	54	2575-2350 calBCE (3970±30 BP, PSUAMS-1916)	Iran_C_TepeHissar	Tepe Hissar	Iran	36.1544	54.3836	1240K	0.547576	397552	M	J-F3133	J2a1a4b	T2h2	PASS	..
I2928	I2928	TH23-205, 33-23-205, Period 3	NarasimhanPattersonScience2019	Direct: IntCal20	4625	92	2857-2501 calBCE (4095±25 BP, PSUAMS-1917)	Iran_C_TepeHissar	Tepe Hissar	Iran	36.1544	54.3836	1240K	0.202184	205668	F	n/a (female)	n/a (female)	U7a	PASS	..
I2960	I2960	Grave 233, Individual 1 in a double burial, UD T219 2+3	NarasimhanPattersonScience2019	Context: Date(s) on children, I2959	825	72	1000-1250 CE	Pakistan_Medieval_Udegram_Ghaznavid_father.or.son.I2959	Swat Valley, Udegram	Pakistan	34.7432	72.3142	1240K	0.565291	460673	M	R-Z93	R1a1a1	D4c2b	PASS	Xcontam=[0.007,0.059]
I3374	I3374	Gonur 2003 Area 6 tomb 3042 sample 7	NarasimhanPattersonScience2019	Direct: IntCal20	3966	50	2131-1942 calBCE (3645±20 BP, PSUAMS-2317)	Turkmenistan_Gonur_BA_1	Gonur	Turkmenistan	38.2123	62.0344	1240K	0.135771	144215	F	n/a (female)	n/a (female)	W3b	PASS	mtcontam=[0.941,0.967]
I3448	I3448	DL-BR1-B, CTX 2-B3, #21, individual 2, Dali 1, burial 1	NarasimhanPattersonScience2019	Context: Layer dated based on another individual from same site (I0507)	3700	87	1900-1600 BCE	Kazakhstan_MLBA_Dali	Byan Zherek, eastern spur, Dali	Kazakhstan	45.1324	79.3644	1240K	0.350632	323340	F	n/a (female)	n/a (female)	T1a1+@152	PASS	..
I3456	I3456	TB Ctx 129. Bag ZA-0255	NarasimhanPattersonScience2019	Direct: IntCal20	2994	42	1121-936 calBCE (2870±20 BP, PSUAMS-2538)	Kazakhstan_LBA_Tasbas	Tasbas, Byan Zherek	Kazakhstan	45.1343	79.3679	1240K	0.020526	21561	M	..	..	H2a	QUESTIONABLE_CRITICAL	sexratio=0.050-0.103, mtcontam=[0.943,0.976]
I3807	I3807	Individuo 34	OlaldeScience2019	Context: Archaeological - Period	400	29	1500-1600 CE	Spain_NazariPeriod_Muslim	Andalusia, Granada, Mond√∫jar (Lecr√≠n), N√©cropolis de Torna Alta	Spain	36.9508	-3.54722	1240K	0.136811	146696	M	E-L19	E1b1b	U6a	PASS	mtcontam=[0.943,0.971]
I3981	I3981	Individuo 234	OlaldeScience2019	Context: Archaeological - Period	1450	58	400-600 CE	Spain_Roman	Andalusia, Granada, Pase√≠llos universitarios-Fuentenueva	Spain	37.1775	-3.60917	1240K	0.654293	517830	M	E-Z22639	E1b1b1a1	T2b32	PASS	..
I4055_published	I4055	Tumba 49	OlaldeScience2019	Context: Archaeological - Period	1650	58	200-400 CE	Spain_Roman_published	Granada, Plaza Einstein	Spain	37.1775	-3.60917	1240K	0.049207	56501	M	T-L206	T	U3a1	PASS	..
I4246_published	I4246	RISE697, sample #7, Fondo 5 UE05 Muerto 1	OlaldeScience2019	Direct: IntCal20; R_combine	4209	55	2401-2146 calBCE (3819±25 BP) [R_combine: (3910±30 BP, PSUAMS-2119); (3650±40 BP, Beta-184837)]	Spain_BellBeaker_oAfrica_published	Madrid, San Fernando de Henares, Camino de las Yeseras	Spain	40.439	-3.501	1240K	1.12863	681388	M	E-V1039	E1b1b1a	M1a1b1	PASS	..
I4451	I4451	TAP1	LipsonCurrentBiology2018	Direct (WARNING TO MARINE CALIBRATE IN Intcal20): IntCal13 marine correction applied according to Petchey et al. 2014	2260	58	410-210 calBCE (2348±32 BP, Wk-20390)	Vanuatu_2300BP	Efate, Mele-Taplins	Vanuatu	-17.6894	168.29	1240K	1.13332	663515	M	S-Y26122	S	M28a7a	PASS	..
I7179	I7179	YEHUD736	AgranatTamirCell2020	Context: Archaeological - Period	3725	130	2000-1550 BCE	Israel_MLBA_lc	Yehud	Israel	32.0324	34.8906	1240K	0.004332	5076	M	..	..	n/a (<2x)	PASS	no.mtcontam
I7180	I7180	YEHUD800	AgranatTamirCell2020	Context: Archaeological - Period	3725	130	2000-1550 BCE	Israel_MLBA_lc	Yehud	Israel	32.0324	34.8906	1240K	0.012607	14744	F	n/a (female)	n/a (female)	T1a	QUESTIONABLE	sexratio=0.033
I7182	I7182	YEHUD1031	AgranatTamirCell2020	Context: Archaeological - Period	3725	130	2000-1550 BCE	Israel_MLBA	Yehud	Israel	32.0324	34.8906	1240K	0.053788	60690	M	J-Z534	J2b	T1a2	PASS	..
I7184	I7184	YEHUD2034	AgranatTamirCell2020	Context: Archaeological - Period	3725	130	2000-1550 BCE	Israel_MLBA_lc	Yehud	Israel	32.0324	34.8906	1240K	0.012757	14840	F	n/a (female)	n/a (female)	U1a1	PASS	damage.ds.half=0.049, mtcontam=[0.931,0.968]
I7207	I7207	RDVS_04/81	NarasimhanPattersonScience2019	Direct: IntCal20	4370	55	2561-2306 calBCE (3935±25 BP, PSUAMS-3887)	Czech_CordedWare	Radosevice	Czech Republic	50.4103	14.0746	1240K	1.86315	773980	M	R-M417	R1a1a1	W3a1	PASS	..
I7208	I7208	RDVS_40/78	NarasimhanPattersonScience2019	Direct: IntCal20	4324	55	2464-2290 calBCE (3885±25 BP, PSUAMS-3888)	Czech_CordedWare	Radosevice	Czech Republic	50.4103	14.0746	1240K	1.96227	795167	M	R-CTS4385	R1a1a1a~	U5a1b	PASS	..
I7209	I7209	RDVS_5/79	NarasimhanPattersonScience2019	Direct: IntCal20	4269	68	2456-2204 calBCE (3850±25 BP, PSUAMS-4026)	Czech_CordedWare	Radosevice	Czech Republic	50.4103	14.0746	1240K	4.12092	851023	M	R-CTS4385	R1a1a1a~	J1c2	PASS	..
I7579	I7579	360	OlaldeNature2018	Direct: IntCal20	3349	53	1499-1299 calBCE (3135±35 BP, SUERC-25532)	England_MBA_sister.I7580	England, Bedfordshire, Biddenham Loop	United Kingdom	52.1224	-0.511365	1240K	3.34143	765567	F	n/a (female)	n/a (female)	U5b2a1a	PASS	extraction.negative.flag
I7580	I7580	425	OlaldeNature2018	Direct: IntCal20	3087	61	1257-1016 calBCE (2935±35 BP, SUERC-25537)	England_MBA_lowEEF	England, Bedfordshire, Biddenham Loop	United Kingdom	52.1224	-0.511365	1240K	3.99379	770230	F	n/a (female)	n/a (female)	U5b2a1a	PASS	extraction.negative.flag
I7271	I7271	Grave 19B	OlaldeNature2018	Context: Archaeological - Period	4200	144	2500-2000 BCE	Czech_BellBeaker_brother.I7278	Brand√Ωsek	Czech Republic	50.19	14.158	1240K	0.198159	190610	M	R-L2	R1b1a1b1a1a2b1	U4a	PASS	..
I7278	I7278	Grave 71	OlaldeNature2018	Direct: IntCal20	4333	49	2462-2298 calBCE (3890±20 BP, PSUAMS-4349)	Czech_BellBeaker	Brand√Ωsek	Czech Republic	50.19	14.158	1240K	3.56754	779593	M	R-CTS3409	R1b1a1b1a1a2b1c2b1a2	U4a	PASS	Xcontam=[0.005,0.011]
I7041	I7041	HUNG495t, grave12	OlaldeNature2018	Context: Fraternal realationship with directly dated, I7043	4000	58	2150-1950 BCE	Hungary_EBA_Protonagyrev_brother.I7043	Szigetszentmikl√≥s-√úd√ºl≈ësor	Hungary	47.43	19.052	1240K	0.436679	375970	M	R-M269	R1b1a1b	H1b1	PASS	..
I7043	I7043	HUNG497, gave 119	OlaldeNature2018	Direct: IntCal20	4011	50	2138-1973 calBCE (3670±20 BP, PSUAMS-4036)	Hungary_EBA_Protonagyrev	Szigetszentmikl√≥s-√úd√ºl≈ësor	Hungary	47.43	19.052	1240K	4.09618	784771	M	R-L151	R1b1a1b1a1a	H1b1	PASS	..
I7282	I7282	RDVS_116/78	OlaldeNature2018	Context: Archaeological - Period	4200	144	2500-2000 BCE	Czech_BellBeaker	Radosevice	Czech Republic	50.4103	14.0746	1240K	3.17313	768951	M	R-L2	R1b1a1b1a1a2b1	K1a3a3	PASS	Xcontam=[0.005,0.01]
I7283	I7283	RDVS_117/78	OlaldeNature2018	Context: Archaeological - Period	4200	144	2500-2000 BCE	Czech_BellBeaker_mother.I7282	Radosevice	Czech Republic	50.4103	14.0746	1240K	3.09717	740000	F	n/a (female)	n/a (female)	K1a3a3	PASS	..
I7289	I7289	RDVS_67/80	OlaldeNature2018	Direct: IntCal20	4289	62	2456-2209 calBCE (3860±20 BP, PSUAMS-4353)	Czech_BellBeaker_sibling.I7214	Radosevice	Czech Republic	50.4103	14.0746	1240K	3.20281	752153	M	R-L2	R1b1a1b1a1a2b1	U8b1b1	PASS	..
I7210	I7210	RDVS_68/80	OlaldeNature2018	Direct: IntCal20	4071	54	2201-2037 calBCE (3730±20 BP, PSUAMS-4236)	Czech_BellBeaker_father.or.son.I7212	Radosevice	Czech Republic	50.4103	14.0746	1240K	3.55585	732307	M	R-L2	R1b1a1b1a1a2b1	H6a1b4	PASS	..
I7212	I7212	RDVS_70/80	OlaldeNature2018	Direct: IntCal20	4247	66	2454-2201 calBCE (3840±25 BP, PSUAMS-4346)	Czech_BellBeaker	Radosevice	Czech Republic	50.4103	14.0746	1240K	3.56054	731828	M	R-L2	R1b1a1b1a1a2b1	K1b1a1+199	PASS	..
I7214	I7214	RDVS74/81	OlaldeNature2018	Context: Archaeological - Period	4200	144	2500-2000 BCE	Czech_BellBeaker	Radosevice	Czech Republic	50.4103	14.0746	1240K	3.772	751693	F	n/a (female)	n/a (female)	U8b1b1	PASS	..
I6712	I6712	StPet45, collection 6136, individual 8	NarasimhanPattersonScience2019	Direct: IntCal20	4625	92	2857-2501 calBCE (4095±25 BP, PSUAMS-3883)	Russia_Afanasievo_son.I10565	Middle Yenisei region, Afanasieva Gora	Russia	54.3566	90.9192	1240K	1.29123	712089	M	R-Z2108	R1b1a1b1b3	T2c1a2	PASS	damage.ds.half=0.032
I6711	I6711	StPet42, collection 6136, individual 4	NarasimhanPattersonScience2019	Context: Date(s) of parent, RISE511	4750	87	2950-2650 BCE	Russia_Afanasievo	Middle Yenisei region, Afanasieva Gora	Russia	54.3566	90.9192	1240K	0.213903	216857	M	R-M269	R1b1a1b	J2a2a	PASS	..
I6714	I6714	StPet49, collection 6612, individual 3	NarasimhanPattersonScience2019	Direct: IntCal20	4479	37	2618-2468 calBCE (4020±25 BP, PSUAMS-3909)	Russia_Afanasievo_son.I3388_son.I3950_brother.I3949	Altai Mountains, Yenisey River, left bank of Karasuk tributary, Karasuk III	Russia	48.8327	83.9097	1240K	3.61117	849848	M	Q-Z5902	Q1b	U5a1d2b	PASS	..
I6718	I6718	StPet64, collection 3864, individual 4	NarasimhanPattersonScience2019	Direct: IntCal20	3493	37	1615-1466 calBCE (3275±25 BP, PSUAMS-3911)	Russia_MLBA_Krasnoyarsk	Krasnoyarsk Krai, near Orak Ulus, Orak burial place	Russia	55.1924	89.3053	1240K	3.93312	830704	M	R-S23592	R1a1a1b2a2a3~	U4a	PASS	..
I4157	I4157	UZ-BST-005, Site 7, Grave 60, 56-63	NarasimhanPattersonScience2019	Context: Archaeological - Period	3400	87	1600-1300 BCE	Uzbekistan_Bustan_BA	Bustan	Uzbekistan	37.6667	67	1240K	0.293322	276631	M	J-M241	J2b2a	T1	PASS	..
I6707	I6707	StPet36, collection 6037, individual 3, engraving 6, skeleton 9	NarasimhanPattersonScience2019	Direct: IntCal20	3432	24	1531-1442 calBCE (3230±20 BP, PSUAMS-2978)	Kazakhstan_MLBA_Bylkyldak	Karaganda region, Bylkyldak	Kazakhstan	49.7099	73.8828	1240K	3.82826	831436	F	n/a (female)	n/a (female)	U4a1	PASS	..
I6708	I6708	StPet37, collection 6095, kurgan 9	NarasimhanPattersonScience2019	Direct: IntCal20	4042	43	2196-2029 calBCE (3705±20 BP, PSUAMS-2916)	Kazakhstan_Kanai_MBA	Northeastern Kazakhstan, Kanai Cemetery	Kazakhstan	48.8327	83.9097	1240K	0.126689	134217	M	C-ACT1932	C2a1	T	PASS	..
I6709	I6709	StPet38, collection 6095, burial place 1, grave 5g, individual 13	NarasimhanPattersonScience2019	Direct: IntCal20	3234	55	1391-1200 calBCE (3025±25 BP, PSUAMS-2940)	Kazakhstan_LBA_o3	East Kazakhstan region, Katon Karagai district, Ul‚Äôken Narym, Malaya Krasnoyarka	Kazakhstan	49.1244	84.3041	1240K	0.526188	435277	F	n/a (female)	n/a (female)	U5a1g1	PASS	..
I6788	I6788	Tomsk_4114, inventory number 4114	NarasimhanPattersonScience2019	Direct: IntCal20	3674	52	1870-1631 calBCE (3425±20 BP, PSUAMS-2921)	Kazakhstan_MLBA_Alakul_Lisakovskiy	Lisakovskiy	Kazakhstan	52.61	62.69	1240K	0.254859	244108	F	n/a (female)	n/a (female)	T1a1	PASS	..
I6789	I6789	Tomsk_4335, inventory number 4335	NarasimhanPattersonScience2019	Direct: IntCal20	3732	57	1879-1691 calBCE (3455±20 BP, PSUAMS-2922)	Kazakhstan_Maitan_MLBA_Alakul	Maitan	Kazakhstan	50.09	74.44	1240K	3.77748	825701	M	R-S23592	R1a1a1b2a2a3~	T1a1	PASS	..
I6790	I6790	Tomsk_4337, inventory number 4337	NarasimhanPattersonScience2019	Direct: IntCal20	3695	57	1874-1642 calBCE (3435±20 BP, PSUAMS-2980)	Kazakhstan_Maitan_MLBA_Alakul	Maitan	Kazakhstan	50.09	74.44	1240K	4.09889	824082	F	n/a (female)	n/a (female)	T2b34	PASS	..
I6791	I6791	Tomsk_4341, inventory number 4341	NarasimhanPattersonScience2019	Direct: IntCal20	3674	52	1870-1631 calBCE (3425±20 BP, PSUAMS-2923)	Kazakhstan_Maitan_MLBA_Alakul	Maitan	Kazakhstan	50.09	74.44	1240K	4.43185	846206	F	n/a (female)	n/a (female)	T1a1	PASS	..
I6792	I6792	Tomsk_4344, inventory number 4344	NarasimhanPattersonScience2019	Direct: IntCal20	3724	58	1878-1689 calBCE (3450±20 BP, PSUAMS-2924)	Kazakhstan_Maitan_MLBA_Alakul_o1	Maitan	Kazakhstan	50.09	74.44	1240K	4.1004	835644	F	n/a (female)	n/a (female)	T2b34	PASS	..
I6793	I6793	Tomsk_4346, inventory number 4346	NarasimhanPattersonScience2019	Direct: IntCal20	3631	38	1743-1623 calBCE (3395±20 BP, PSUAMS-2925)	Kazakhstan_Maitan_MLBA_Alakul	Maitan	Kazakhstan	50.09	74.44	1240K	4.05797	836120	M	R-S23592	R1a1a1b2a2a3~	HV6	PASS	..
I6794	I6794	Tomsk_4347, inventory number 4347	NarasimhanPattersonScience2019	Direct: IntCal20	3715	59	1876-1687 calBCE (3445±20 BP, PSUAMS-2926)	Kazakhstan_Maitan_MLBA_Alakul	Maitan	Kazakhstan	50.09	74.44	1240K	4.08714	844816	M	R-Z2124	R1a1a1b2a2	U4b1a1a1	PASS	..
I6795	I6795	Tomsk_4350, inventory number 4350	NarasimhanPattersonScience2019	Direct: IntCal20	3642	41	1748-1624 calBCE (3405±20 BP, PSUAMS-2927)	Kazakhstan_Maitan_MLBA_Alakul_o2	Maitan	Kazakhstan	50.09	74.44	1240K	4.31737	851291	F	n/a (female)	n/a (female)	T2e2	PASS	..
I6796	I6796	Tomsk_4351, inventory number 4351	NarasimhanPattersonScience2019	Direct: IntCal20	3761	43	1882-1745 calBCE (3485±20 BP, PSUAMS-2928)	Kazakhstan_Maitan_MLBA_Alakul	Maitan	Kazakhstan	50.09	74.44	1240K	2.99218	802205	F	n/a (female)	n/a (female)	T2b34	PASS	..
I6797	I6797	Tomsk_4352, inventory number 4352	NarasimhanPattersonScience2019	Direct: IntCal20	3695	57	1874-1642 calBCE (3435±20 BP, PSUAMS-2929)	Kazakhstan_Maitan_MLBA_Alakul	Maitan	Kazakhstan	50.09	74.44	1240K	4.08732	857362	F	n/a (female)	n/a (female)	T1a1	PASS	..
I6799	I6799	Tomsk_4371, inventory number 4371	NarasimhanPattersonScience2019	Direct: IntCal20	3715	59	1876-1687 calBCE (3445±20 BP, PSUAMS-2981)	Kazakhstan_MLBA_Alakul_Satan	Satan	Kazakhstan	49.12	75.81	1240K	3.78422	867812	M	R-Z2125	R1a1a1b2a2a~	T1a1	PASS	..
I6800	I6800	Tomsk_4387, inventory number 4387	NarasimhanPattersonScience2019	Direct: IntCal20	3656	46	1863-1628 calBCE (3415±20 BP, PSUAMS-2942)	Kazakhstan_MLBA_Alakul_Lisakovskiy	Lisakovskiy	Kazakhstan	52.61	62.69	1240K	1.31555	710733	F	n/a (female)	n/a (female)	H3g	PASS	..
I7101	I7101	Gonut tomb 1466 sample 25	NarasimhanPattersonScience2019	Context: Archaeological - Period	4050	231	2500-1700 BCE	Turkmenistan_Gonur_BA_1_lc	Gonur	Turkmenistan	38.2123	62.0344	1240K	0.007985	9351	M	..	..	U1a1c1	PASS	..
I7102	I7102	Gonur 2005 Area 10 pit N3300 (1) N22m	NarasimhanPattersonScience2019	Context: Archaeological - Period	3850	58	2000-1800 BCE	Turkmenistan_Gonur_BA_1_lc	Gonur	Turkmenistan	38.2123	62.0344	1240K	0.012585	14657	F	n/a (female)	n/a (female)	HV12b1	PASS	..
I7170	I7170	Gonur 2006 Area 10 pit tomb 3300(2 = individual 2), N23m	NarasimhanPattersonScience2019	Context: Archaeological - Period	3850	58	2000-1800 BCE	Turkmenistan_Gonur_BA_1_lc	Gonur	Turkmenistan	38.2123	62.0344	1240K	0.006362	7518	M	..	..	HV12b1	PASS	..
I7171	I7171	Gonur 2006 Area 13 pit 3536 25m	NarasimhanPattersonScience2019	Context: Archaeological - Period	4050	231	2500-1700 BCE	Turkmenistan_Gonur_BA_1_lc	Gonur	Turkmenistan	38.2123	62.0344	1240K	0.004612	5439	F	n/a (female)	n/a (female)	HV13b	PASS	..
I7411	I7411	UZ-JAR-007, Jarkutan 4a 1976, Grave 384	NarasimhanPattersonScience2019	Direct: IntCal20	3542	39	1681-1533 calBCE (3335±20 BP, PSUAMS-3227)	Uzbekistan_Dzharkutan_BA_1	Dzharkutan	Uzbekistan	37.75	67	1240K	1.25361	718803	F	n/a (female)	n/a (female)	T2c1a	PASS	..
I7173	I7173	Gonur 2013 Area 22 shaft tomb N4236 N8m	NarasimhanPattersonScience2019	Context: Archaeological - Period	4050	231	2500-1700 BCE	Turkmenistan_Gonur_BA_1_contam_lc	Gonur	Turkmenistan	38.2123	62.0344	1240K	0.005061	5977	U	n/a (sex unknown)	n/a (sex unknown)	HV2a	QUESTIONABLE_CRITICAL	sexratio=0.131
I7412	I7412	UZ-JAR-018, Jarkutan 4a 1977, Grave 673, 57-25	NarasimhanPattersonScience2019	Direct: IntCal20	3642	41	1748-1624 calBCE (3405±20 BP, PSUAMS-3228)	Uzbekistan_Dzharkutan_BA_3	Dzharkutan	Uzbekistan	37.75	67	1240K	1.09557	654006	F	n/a (female)	n/a (female)	H+16311	PASS	..
I7414	I7414	UZ-ST-007, Sappali Tepe (ST), Grave 00-113	NarasimhanPattersonScience2019	Direct: IntCal20	3925	37	2031-1900 calBCE (3615±20 BP, PSUAMS-3106)	Uzbekistan_SappaliTepe_BA	Sappali Tepe	Uzbekistan	37.4167	66.8333	1240K	3.52971	916560	F	n/a (female)	n/a (female)	HV	PASS	..
I7416	I7416	UZ-ST-009, Sappali Tepe (ST), Grave 00-112	NarasimhanPattersonScience2019	Direct: IntCal20	3824	49	1949-1774 calBCE (3545±20 BP, PSUAMS-3117)	Uzbekistan_SappaliTepe_BA	Sappali Tepe	Uzbekistan	37.4167	66.8333	1240K	2.98107	891786	F	n/a (female)	n/a (female)	U1a2	PASS	..
I7419	I7419	UZ-ST-001, Sappali Tepe (ST), Grave 00-56	NarasimhanPattersonScience2019	Direct: IntCal20	3754	47	1881-1700 calBCE (3475±20 BP, PSUAMS-3229)	Uzbekistan_SappaliTepe_BA	Sappali Tepe	Uzbekistan	37.4167	66.8333	1240K	2.63164	854940	M	R-Y101424	R2a2a	J1b	PASS	..
I7420	I7420	UZ-ST-012, Sappali Tepe (ST), Grave 00-61	NarasimhanPattersonScience2019	Context: Archaeological - Period	3750	115	2000-1600 BCE	Uzbekistan_SappaliTepe_BA	Sappali Tepe	Uzbekistan	37.4167	66.8333	1240K	2.18965	881207	M	G-PF3147	G2a2a	W3a1	PASS	..
I7421	I7421	UZ-ST-002, Sappali Tepe (ST), Grave 00-91	NarasimhanPattersonScience2019	Direct: IntCal20	3790	49	1935-1751 calBCE (3525±25 BP, PSUAMS-3120)	Uzbekistan_SappaliTepe_BA	Sappali Tepe	Uzbekistan	37.4167	66.8333	1240K	1.85035	848788	M	J-Y182822	J2a2~	J1b1b1	PASS	..
I7492	I7492	UZ-ST-008, Sappali Tepe (ST) 1971, 33, Grave 00-78	NarasimhanPattersonScience2019	Direct: IntCal20	3853	42	2010-1779 calBCE (3560±20 BP, PSUAMS-3121)	Uzbekistan_SappaliTepe_BA	Sappali Tepe	Uzbekistan	37.4167	66.8333	1240K	2.90423	894145	M	R-Y3370	R2	K1a	PASS	..
I7493	I7493	UZ-ST-010, Sappali Tepe (ST) 1975, 6, Grave 02-05	NarasimhanPattersonScience2019	Context: Archaeological - Period	3750	115	2000-1600 BCE	Uzbekistan_SappaliTepe_BA_o	Sappali Tepe	Uzbekistan	37.4167	66.8333	1240K	0.361499	332102	M	Q-Y1150	Q	U2e2a1d	PASS	..
I7494	I7494	UZ-ST-006, Sappali Tepe (ST), 71, 8, zn2, Grave 00-149	NarasimhanPattersonScience2019	Direct: IntCal20	3875	37	2016-1830 calBCE (3575±20 BP, PSUAMS-3230)	Uzbekistan_SappaliTepe_BA2	Sappali Tepe	Uzbekistan	37.4167	66.8333	1240K	1.30361	726707	M	J-Z7706	J2a1a4b	HV20	PASS	..
I7495	I7495	UZ-ST-004, Sappali Tepe (ST), 71, 41, Grave 00-118	NarasimhanPattersonScience2019	Direct: IntCal20	3853	42	2010-1779 calBCE (3560±20 BP, PSUAMS-3122)	Uzbekistan_SappaliTepe_BA2	Sappali Tepe	Uzbekistan	37.4167	66.8333	1240K	1.97785	812723	F	n/a (female)	n/a (female)	H2a	PASS	..
I7542	I7542	UZ-ST-014, Sappali Tepe (ST), Grave 00-59	NarasimhanPattersonScience2019	Direct: IntCal20	3766	40	1886-1747 calBCE (3495±20 BP, PSUAMS-3231)	Uzbekistan_SappaliTepe_BA	Sappali Tepe	Uzbekistan	37.4167	66.8333	1240K	0.668442	475675	F	n/a (female)	n/a (female)	HV13b	PASS	..
I3023	I3023	SB 415A	BraceDiekmannNatureEcologyEvolution2019	Context: Archaeological - Period	5300	231	3750-2950 BCE	Wales_N	Wales, Brechnockshire, Hay-on-Wye, Little Lodge	United Kingdom	52.0349	-3.19357	1240K	0.110356	120512	M	I-S21825	I2a1a1b	T / V22	PASS	..
I4158	I4158	UZ-BST-006, Site 5, Grave 4, 57-28	NarasimhanPattersonScience2019	Context: Archaeological - Period	3400	87	1600-1300 BCE	Uzbekistan_Bustan_BA_o_contam_lc	Bustan	Uzbekistan	37.6667	67	1240K	0.008995	10538	M	CT	CT	H2	QUESTIONABLE_CRITICAL	mtcontam=[0.7,0.84]
I6695	I6695	BILI_139	NarasimhanPattersonScience2019	Context: Archaeological - Period	4575	159	2900-2350 BCE	Czech_CordedWare	Bilina	Czech Republic	50.5481	13.7761	1240K	3.71833	818114	F	n/a (female)	n/a (female)	H2a3	PASS	..
I6696	I6696	VEZE_27	NarasimhanPattersonScience2019	Context: Archaeological - Period	4575	159	2900-2350 BCE	Czech_CordedWare	Velk√© ≈Ωernoseky	Czech Republic	50.5429	14.0659	1240K	3.16127	832630	M	I-M838	I2a1a1b1b~	H2a1	PASS	..
I6713	I6713	StPet46, collection 6136, individual 10	NarasimhanPattersonScience2019	Context: Archaeological - Period	4450	289	3000-2000 BCE	Russia_Afanasievo	Middle Yenisei region, Afanasieva Gora	Russia	54.3566	90.9192	1240K	0.918905	615730	F	n/a (female)	n/a (female)	U5a1g2	PASS	damage.ds.half=0.039
I6715	I6715	StPet54, collection 6612, individual 7	NarasimhanPattersonScience2019	Context: Archaeological - Period	4850	231	3300-2500 BCE	Russia_Afanasievo	Altai Mountains, Yenisey River, left bank of Karasuk tributary, Karasuk III	Russia	48.8327	83.9097	1240K	1.30977	708344	F	n/a (female)	n/a (female)	U4b3	PASS	..
I6716	I6716	StPet55, collection 6141, individual 12	NarasimhanPattersonScience2019	Direct: IntCal20; R_combine	3571	45	1731-1542 calBCE (3349±16 BP) [R_combine: (3370±25 BP, PSUAMS-3910); (3335±20 BP, PSUAMS-4254)]	Russia_MLBA_Krasnoyarsk	Krasnoyarsk Krai, near Orak Ulus, Orak burial place	Russia	55.1924	89.3053	1240K	4.14944	832159	F	n/a (female)	n/a (female)	W1c	PASS	..
I6717	I6717	StPet58, collection 3390, individual 5	NarasimhanPattersonScience2019	Direct: IntCal20	3391	29	1498-1403 calBCE (3160±20 BP, PSUAMS-4447)	Russia_MLBA_Krasnoyarsk_o	Krasnoyarsk Krai, near Orak Ulus, Orak burial place	Russia	55.1924	89.3053	1240K	4.13963	837335	M	Q-L940	Q1b	T1a1	PASS	damage.ds.half=0.045
I7040	I7040	HUNG494t, grave 458	OlaldeNature2018	Context: Archaeological - Period	4300	318	2900-1800 BCE	Hungary_EBA_Protonagyrev	Szigetszentmikl√≥s-√úd√ºl≈ësor	Hungary	47.43	19.052	1240K	0.135565	143011	F	n/a (female)	n/a (female)	K1a4b	PASS	..
I7042	I7042	HUNG496, grave 244	OlaldeNature2018	Direct: IntCal20	6086	60	4239-4046 calBCE (5300±25 BP, PSUAMS-4035)	Hungary_MN	Szigetszentmikl√≥s-√úd√ºl≈ësor	Hungary	47.43	19.052	1240K	4.31057	767806	M	I-M838	I2a1a1b1b~	H	PASS	..
I7044	I7044	HUNG498, grave 13	OlaldeNature2018	Context: Archaeological - Period	4300	318	2900-1800 BCE	Hungary_EBA_BellBeaker	Szigetszentmikl√≥s-√úd√ºl≈ësor	Hungary	47.43	19.052	1240K	3.8074	767584	M	R-Z2108	R1b1a1b1b3	U5b1d1b	PASS	Xcontam=[0.006,0.011]
I7045	I7045	HUNG499, grave 1	OlaldeNature2018	Direct: IntCal20	4231	58	2440-2201 calBCE (3835±20 BP, PSUAMS-4040)	Hungary_EBA_BellBeaker	Szigetszentmikl√≥s-√úd√ºl≈ësor	Hungary	47.43	19.052	1240K	3.96763	754615	F	n/a (female)	n/a (female)	T2c1d+152	PASS	..
I7195	I7195	PRAJIN54	OlaldeNature2018	Context: Archaeological - Period	4250	289	2800-1800 BCE	Czech_EBA	Prague 5, Jinonice, Zahradnictv√≠	Czech Republic	50.0504	14.3667	1240K	2.20957	685259	F	n/a (female)	n/a (female)	H3v+16093	PASS	extraction.negative.flag
I7196	I7196	PRAJIN59	OlaldeNature2018	Context: Archaeological - Period	4250	289	2800-1800 BCE	Czech_EBA	Prague 5, Jinonice, Zahradnictv√≠	Czech Republic	50.0504	14.3667	1240K	2.32376	706021	M	R-S1911	R1b1a1b1a1a1c1a1	K1a+195	PASS	extraction.negative.flag
I7197	I7197	PRAJIN77	OlaldeNature2018	Direct: IntCal20	6438	35	4549-4401 calBCE (5660±25 BP, PSUAMS-4344)	Czech_MN	Prague 5, Jinonice, Zahradnictv√≠	Czech Republic	50.0504	14.3667	1240K	2.76775	723499	M	I-M838	I2a1a1b1b~	X2b+226	PASS	extraction.negative.flag
I7198	I7198	PRAJIN82	OlaldeNature2018	Direct: IntCal20	4026	48	2193-1977 calBCE (3685±25 BP, PSUAMS-3885)	Czech_EBA	Prague 5, Jinonice, Zahradnictv√≠	Czech Republic	50.0504	14.3667	1240K	3.78456	767162	F	n/a (female)	n/a (female)	U5b2c	PASS	extraction.negative.flag
I7199	I7199	Grave 84 (1)	OlaldeNature2018	Direct: IntCal20	4039	47	2197-1983 calBCE (3700±25 BP, PSUAMS-3886)	Czech_EBA	Prague 5, Jinonice, Zahradnictv√≠	Czech Republic	50.0504	14.3667	1240K	3.86595	773067	M	I-S6635	I2a2a	J1c3a	PASS	extraction.negative.flag
I7200	I7200	Grave 84 (2)	OlaldeNature2018	Context: Archaeological - Period	4250	289	2800-1800 BCE	Czech_EBA	Prague 5, Jinonice, Zahradnictv√≠	Czech Republic	50.0504	14.3667	1240K	3.50298	735228	F	n/a (female)	n/a (female)	R1b1	PASS	extraction.negative.flag
I7201	I7201	Grave 88	OlaldeNature2018	Context: Archaeological - Period	4250	289	2800-1800 BCE	Czech_EBA	Prague 5, Jinonice, Zahradnictv√≠	Czech Republic	50.0504	14.3667	1240K	1.82083	688617	F	n/a (female)	n/a (female)	U5a1a2b	PASS	extraction.negative.flag
I7202	I7202	Grave 94	OlaldeNature2018	Context: Archaeological - Period	4250	289	2800-1800 BCE	Czech_EBA	Prague 5, Jinonice, Zahradnictv√≠	Czech Republic	50.0504	14.3667	1240K	0.861185	537936	M	R-S42	R1b1a1b1a1a2b1c1b2a	U5a1a2b	PASS	extraction.negative.flag
I7203	I7203	Grave 97	OlaldeNature2018	Context: Archaeological - Period	4250	289	2800-1800 BCE	Czech_EBA	Prague 5, Jinonice, Zahradnictv√≠	Czech Republic	50.0504	14.3667	1240K	0.06709	74278	M	R-M417	R1a1a1	H1	PASS	extraction.negative.flag
I7205	I7205	RDVS_02/80	OlaldeNature2018	Context: Archaeological - Period	4200	144	2500-2000 BCE	Czech_BellBeaker	Radosevice	Czech Republic	50.4103	14.0746	1240K	3.52301	755568	M	R-L2	R1b1a1b1a1a2b1	H10+(16093)	PASS	extraction.negative.flag
I7211	I7211	RDVS_69/80	OlaldeNature2018	Direct: IntCal20	4183	44	2296-2143 calBCE (3800±20 BP, PSUAMS-4345)	Czech_BellBeaker	Radosevice	Czech Republic	50.4103	14.0746	1240K	4.03615	752886	F	n/a (female)	n/a (female)	U5b3	PASS	..
I7213	I7213	RDVS_71/80	OlaldeNature2018	Direct: IntCal20	4231	58	2440-2201 calBCE (3835±20 BP, PSUAMS-4347)	Czech_BellBeaker	Radosevice	Czech Republic	50.4103	14.0746	1240K	3.52334	739009	F	n/a (female)	n/a (female)	HV+16311	PASS	..
I7249	I7249	Grave 3	OlaldeNature2018	Direct: IntCal20	4011	50	2138-1973 calBCE (3670±20 BP, PSUAMS-4499)	Czech_BellBeaker	Brand√Ωsek	Czech Republic	50.19	14.158	1240K	4.04776	762919	M	R-L2	R1b1a1b1a1a2b1	I2	PASS	..
I7251	I7251	Grave 8	OlaldeNature2018	Context: Archaeological - Period	4200	144	2500-2000 BCE	Czech_BellBeaker	Brand√Ωsek	Czech Republic	50.19	14.158	1240K	3.46924	740972	M	R-L2	R1b1a1b1a1a2b1	U2e1h	PASS	..
I7250	I7250	Grave 4	OlaldeNature2018	Context: Archaeological - Period	4200	144	2500-2000 BCE	Czech_BellBeaker	Brand√Ωsek	Czech Republic	50.19	14.158	1240K	0.151605	156533	F	n/a (female)	n/a (female)	R1a1a	PASS	..
I7269	I7269	Grave 12	OlaldeNature2018	Context: Archaeological - Period	4200	144	2500-2000 BCE	Czech_BellBeaker	Brand√Ωsek	Czech Republic	50.19	14.158	1240K	1.71631	689387	M	R-L2	R1b1a1b1a1a2b1	T2e	PASS	..
I7272	I7272	Grave 23	OlaldeNature2018	Direct: IntCal20	5417	74	3624-3376 calBCE (4715±20 BP, PSUAMS-4239)	Czech_Eneolithic	Brand√Ωsek	Czech Republic	50.19	14.158	1240K	3.64695	757815	M	I-Y6098	I2a1b1b	K2a5	PASS	..
I7270	I7270	Grave 19A	OlaldeNature2018	Context: Archaeological - Period	4200	144	2500-2000 BCE	Czech_BellBeaker	Brand√Ωsek	Czech Republic	50.19	14.158	1240K	0.035968	41102	F	n/a (female)	n/a (female)	K1a2c	PASS	..
I7275	I7275	Grave 26	OlaldeNature2018	Context: Archaeological - Period	4200	144	2500-2000 BCE	Czech_BellBeaker	Brand√Ωsek	Czech Republic	50.19	14.158	1240K	2.38218	694004	M	R-L2	R1b1a1b1a1a2b1	U5b2c	PASS	Xcontam=[0.005,0.012]
I7276	I7276	Grave 34	OlaldeNature2018	Context: Archaeological - Period	4200	144	2500-2000 BCE	Czech_BellBeaker	Brand√Ωsek	Czech Republic	50.19	14.158	1240K	3.28843	749404	M	R-L2	R1b1a1b1a1a2b1	H5b	PASS	..
I7279	I7279	Grave 74	OlaldeNature2018	Context: Archaeological - Period	4200	144	2500-2000 BCE	Czech_CordedWare	Brand√Ωsek	Czech Republic	50.19	14.158	1240K	1.09557	624898	M	R-CTS4385	R1a1a1a~	H7d	PASS	..
I7280	I7280	Grave 78	OlaldeNature2018	Context: Archaeological - Period	4200	144	2500-2000 BCE	Czech_CordedWare	Brand√Ωsek	Czech Republic	50.19	14.158	1240K	3.36276	764674	M	R-M417	R1a1a1	W5a	PASS	..
I7281	I7281	Grave 2	OlaldeNature2018	Direct: IntCal20	4194	43	2340-2146 calBCE (3810±20 BP, PSUAMS-4350)	Czech_BellBeaker	Prague 5 - Mal√° Ohrada	Czech Republic	50.045	14.3393	1240K	3.51099	744300	F	n/a (female)	n/a (female)	H5a1g	PASS	..
I7286	I7286	RDVS_53/80-1	OlaldeNature2018	Direct: IntCal20	4221	54	2403-2199 calBCE (3830±20 BP, PSUAMS-4352)	Czech_BellBeaker	Radosevice	Czech Republic	50.4103	14.0746	1240K	4.10908	782925	M	R-L2	R1b1a1b1a1a2b1	I4a	PASS	..
I7287	I7287	RDVS_59/80-I	OlaldeNature2018	Context: Archaeological - Period	4200	144	2500-2000 BCE	Czech_BellBeaker	Radosevice	Czech Republic	50.4103	14.0746	1240K	1.14355	625543	M	R-L2	R1b1a1b1a1a2b1	K1a4a1	PASS	..
I7288	I7288	RDVS_59/80-I1	OlaldeNature2018	Context: Archaeological - Period	4200	144	2500-2000 BCE	Czech_BellBeaker	Radosevice	Czech Republic	50.4103	14.0746	1240K	0.08109	89727	M	R-BY169792	R1b1a1b1a1a2c1	H1m	PASS	..
I7290	I7290	RDVS_73/81	OlaldeNature2018	Context: Archaeological - Period	4200	144	2500-2000 BCE	Czech_BellBeaker	Radosevice	Czech Republic	50.4103	14.0746	1240K	3.57487	795961	F	n/a (female)	n/a (female)	V3	PASS	..
I7554	I7554	NMS Unreg 1	OlaldeNature2018	Direct: IntCal20	5182	87	3368-3102 calBCE (4541±32 BP, SUERC-73433 )	Scotland_N	Scotland, Orkney, Unstan Chamber Tomb	United Kingdom	58.9863	-3.249	1240K	3.41009	773313	M	I-BY37269	I2a1a2a1a2a	J1c9	PASS	..
I7568	I7568	896	OlaldeNature2018	Context: Archaeological - Period	3400	87	1600-1300 BCE	England_MBA	England, Needingworth Quarry, Over Narrows	United Kingdom	52.34	0.03	1240K	3.79525	769467	F	n/a (female)	n/a (female)	W1+119	PASS	extraction.negative.flag
I7569	I7569	596	OlaldeNature2018	Direct: IntCal20	3484	41	1615-1453 calBCE (3266±30 BP, SUERC-74472)	England_C_EBA	England, Lincolnshire, Langtoft	United Kingdom	52.6963	-0.34	1240K	0.048296	55162	F	n/a (female)	n/a (female)	K1a1b1	PASS	extraction.negative.flag
I7570	I7570	3043	OlaldeNature2018	Direct: IntCal20	3569	53	1736-1534 calBCE (3347±30 BP, SUERC-74471)	England_C_EBA	England, Lincolnshire, Langtoft	United Kingdom	52.6963	-0.34	1240K	2.96062	760708	M	R-P312	R1b1a1b1a1a2	T2b4+152	PASS	extraction.negative.flag, Xcontam=[0.006,0.012]
I7571	I7571	8389	OlaldeNature2018	Direct: IntCal20	3306	53	1489-1260 calBCE (3100±40 BP, SUERC-28364)	England_MBA	England, Needingworth Quarry, Over Narrows	United Kingdom	52.34	0.03	1240K	3.4891	756212	M	R-P312	R1b1a1b1a1a2	J1c1	PASS	extraction.negative.flag
I7572	I7572	8248	OlaldeNature2018	Direct: IntCal20	3380	50	1507-1306 calBCE (3160±40 BP, SUERC-28365)	England_MBA	England, Needingworth Quarry, Over Narrows	United Kingdom	52.34	0.03	1240K	1.20018	641448	M	R-L21	R1b1a1b1a1a2c1	H13a1a	PASS	extraction.negative.flag
I7573	I7573	410	OlaldeNature2018	Direct: IntCal20	3520	35	1625-1507 calBCE (3306±27 BP, SUERC-44496)	England_C_EBA	England, Cambridgeshire, Fordham	United Kingdom	52.3106	0.386227	1240K	2.98566	709446	F	n/a (female)	n/a (female)	H1	PASS	extraction.negative.flag
I7574	I7574	6036	OlaldeNature2018	Direct: IntCal20	3271	50	1408-1226 calBCE (3055±30 BP, SUERC-38250)	England_MBA	England, Cambridgeshire, Trumpington, Clay Farm	United Kingdom	52.1784	0.122544	1240K	4.20899	788881	F	n/a (female)	n/a (female)	H1a3	PASS	extraction.negative.flag, mtcontam=[0.963,0.979]
I7575	I7575	1100	OlaldeNature2018	Direct: IntCal20	3107	61	1266-1019 calBCE (2950±35 BP, SUERC-25498)	England_MBA	England, Bedfordshire, Biddenham Loop	United Kingdom	52.1224	-0.511365	1240K	3.84103	787595	M	R-L21	R1b1a1b1a1a2c1	U5a1d1	PASS	extraction.negative.flag
I7576	I7576	1113	OlaldeNature2018	Direct: IntCal20	3039	55	1209-1005 calBCE (2900±30 BP, SUERC-26285)	England_LBA	England, Bedfordshire, Biddenham Loop	United Kingdom	52.1224	-0.511365	1240K	2.80723	768996	M	R-DF13	R1b1a1b1a1a2c1	J1c2	PASS	extraction.negative.flag
I7577	I7577	1115	OlaldeNature2018	Direct: IntCal20	3198	69	1386-1123 calBCE (3005±35 BP, SUERC-25499)	England_MBA	England, Bedfordshire, Biddenham Loop	United Kingdom	52.1224	-0.511365	1240K	3.49455	762654	M	R-DF13	R1b1a1b1a1a2c1	U5a1a1	PASS	extraction.negative.flag, Xcontam=[0.005,0.011]
I7578	I7578	2528	OlaldeNature2018	Direct: IntCal20	3080	61	1256-1013 calBCE (2930±35 BP, SUERC-25497)	England_MBA	England, Bedfordshire, Biddenham Loop	United Kingdom	52.1224	-0.511365	1240K	3.87843	775505	F	n/a (female)	n/a (female)	U5a2c	PASS	extraction.negative.flag
I7626	I7626	556	OlaldeNature2018	Direct: IntCal20	3231	65	1399-1130 calBCE (3025±35 BP, SUERC-25533)	England_MBA	England, Bedfordshire, Biddenham Loop	United Kingdom	52.1224	-0.511365	1240K	3.09402	767959	F	n/a (female)	n/a (female)	T2b	PASS	..
I7627	I7627	1327	OlaldeNature2018	Direct: IntCal20	3268	54	1412-1222 calBCE (3055±35 BP, SUERC-25538)	England_MBA	England, Bedfordshire, Biddenham Loop	United Kingdom	52.1224	-0.511365	1240K	4.19971	779700	F	n/a (female)	n/a (female)	U4a	PASS	..
I7628	I7628	10423	OlaldeNature2018	Direct: IntCal20	3033	61	1212-983 calBCE (2895±35 BP, SUERC-25541)	England_LBA	England, Bedfordshire, Biddenham Loop	United Kingdom	52.1224	-0.511365	1240K	0.522439	402202	M	R-FGC3236	R1b1a1b1a1a2c1a4b3a	T1a1	PASS	..
I7630	I7630	ERYM5:2003:115, Sk1009	OlaldeNature2018	Direct: IntCal20	3734	58	1881-1689 calBCE (3458±27 BP, SUERC-72661)	England_C_EBA	England, Yorkshire, East Riding, North Ferriby, Melton Quarry	United Kingdom	53.7262	-0.529641	1240K	0.014381	16872	M	R-P312	R1b1a1b1a1a2	U5a1b	PASS	..
I7635	I7635	SB441A	OlaldeNature2018	Direct: IntCal20	4030	50	2196-1976 calBCE (3690±28 BP, BRAMS-1286)	England_C_EBA	England, County Durham, Stockton-on-Tees, Windmill Fields	United Kingdom	54.5228	-1.30813	1240K	0.619524	482608	F	n/a (female)	n/a (female)	H1c	PASS	..
I7638	I7638	SB532A	OlaldeNature2018	Direct: IntCal20	3995	116	2288-1776 calBCE (3660±80 BP, OxA-4357)	England_C_EBA	England, Oxfordshire, Radley, Barrow Hills	United Kingdom	51.4053	-1.15077	1240K	0.876881	590025	M	I-Y3709	I2a1b1a1a1	V10b	QUESTIONABLE	Xcontam=[0.01,0.031]
I7639	I7639	SB548A	OlaldeNature2018	Direct: IntCal20	3797	98	2033-1635 calBCE (3520±70 BP, HAR-3880)	England_C_EBA	England, Cambridgeshire, Chippenham, Waterhall Farm	United Kingdom	52.2769	0.461902	1240K	0.052348	59570	F	n/a (female)	n/a (female)	n/a (<2x)	PASS	damage.ds.half=0.048
I7640	I7640	SB617A	OlaldeNature2018	Direct: IntCal20	3307	45	1434-1278 calBCE (3100±30 BP, SUERC-28349)	England_MBA	England, Cambridgeshire, Trumpington, Clay Farm	United Kingdom	52.1784	0.122544	1240K	3.61553	784623	M	R-Z2185	R1b1a1b1a1a2c1	U5a2c2	PASS	..
I1783	I1783	Gonur 2005 tomb 3454 sample 12	NarasimhanPattersonScience2019	Direct: IntCal20	4068	62	2276-1985 calBCE (3725±35 BP, Poz-83484)	Turkmenistan_Gonur_BA_1_o1	Gonur	Turkmenistan	38.2123	62.0344	1240K	0.205964	205044	F	n/a (female)	n/a (female)	U7a	PASS	mtcontam=[0.939,0.97]
MA826.RISE00.SG	Sope	Sope	SaagCurrentBiology2017.merge.with.AllentoftNature2015	Direct: IntCal20	4442	58	2575-2348 calBCE (3969±32 BP, UBA-29064)	Estonia_CordedWare.SG_o1	J√§bara, Ida-Viru, Sope	Estonia	59.408	27.026	Shotgun	0.799	626619	F	n/a (female)	n/a (female)	H5a1	PASS	Literature.merge
MA968.MA976.SG	Ardu1	Ardu1	SaagCurrentBiology2017	Direct: IntCal20	4652	95	2872-2501 calBCE (4110±40 BP, Poz-10824)	Estonia_CordedWare.SG	Ardu, Harju	Estonia	59.1	25.37	Shotgun	0.61196	532007	M	R-Z645	R1a1a1	T2a1	PASS	Literature.merge
CabecoArruda117B.SG	CabecoArruda117B	CA117B	MartinianoPLoSGenetics2017	Context: Layer date based on a long bone from a likely different individual 3332-2885 calBCE (4370¬±70 BP, Beta-123363) calibrated by IntCal20	5050	144	3350-2850 BCE	Portugal_C.SG	Lisbon, Torres Vedras, Cabe√ßo da Arruda I	Portugal	39.1108	-8.66358	Shotgun	0.394071	382377	M	I-Y3104	I2a1a2	J1c1b	PASS	Literature
CabecoArruda122A.SG	I11600	CA122A	MartinianoPLoSGenetics2017	Context: Layer date based on a long bone from a likely different individual 3332-2885 calBCE (4370¬±70 BP, Beta-123363) calibrated by IntCal20	5050	144	3350-2850 BCE	Portugal_C.SG	Lisbon, Torres Vedras, Cabe√ßo da Arruda I	Portugal	39.1108	-8.66358	Shotgun	1.77001	947942	M	G-FGC34725	G2a2a1a3~	H1e1a	PASS	Literature
CovaMoura364.SG	CovaMoura364	CM364	MartinianoPLoSGenetics2017	Context: Date(s) from same site, I10529, I4229	4200	144	2500-2000 BCE	Portugal_LN_C.SG	Cova da Moura	Portugal	38.745	-9.21522	Shotgun	0.827594	655537	M	I-L161	I2a1a2	H	PASS	Literature
CovaMoura9B.SG	CovaMoura9B	CM9B	MartinianoPLoSGenetics2017	Context: Date(s) from same site, I10529, I4229	4200	144	2500-2000 BCE	Portugal_LN_C.SG	Cova da Moura	Portugal	38.745	-9.21522	Shotgun	2.70824	1068958	F	n/a (female)	n/a (female)	J1c1b	PASS	Literature
DolmenAnsiao96B.SG	DolmenAnsiao96B	DA96B	MartinianoPLoSGenetics2017	Context: Archaeological - Period	5450	115	3700-3300 BCE	Portugal_LN_C.SG	Dolmen de Ansi√£o	Portugal	39.9167	-8.43333	Shotgun	1.95973	975560	M	I-F1295	I2a1a1a1a1b	K1b1a	PASS	Literature
LugarCanto41.SG	LugarCanto41	LC41	MartinianoPLoSGenetics2017	Context: Archaeological - Period	5950	289	4500-3500 BCE	Portugal_MN.SG	Lugar do Canto	Portugal	39.414	-8.822	Shotgun	1.08864	758847	F	n/a (female)	n/a (female)	U5b1	PASS	Literature
LugarCanto42.SG	LugarCanto42	LC42	MartinianoPLoSGenetics2017	Context: Archaeological - Period	5950	289	4500-3500 BCE	Portugal_MN.SG	Lugar do Canto	Portugal	39.414	-8.822	Shotgun	3.05114	1088912	F	n/a (female)	n/a (female)	H3	PASS	Literature
LugarCanto44.SG	LugarCanto44	LC44	MartinianoPLoSGenetics2017	Context: Archaeological - Period	5950	289	4500-3500 BCE	Portugal_MN.SG	Lugar do Canto	Portugal	39.414	-8.822	Shotgun	2.05756	998260	F	n/a (female)	n/a (female)	H1e1a2	PASS	Literature
LugarCanto45.SG	LugarCanto45	LC45	MartinianoPLoSGenetics2017	Context: Archaeological - Period	5950	289	4500-3500 BCE	Portugal_MN.SG	Lugar do Canto	Portugal	39.414	-8.822	Shotgun	0.075762	86563	M	I-L161	I2a1a2	..	PASS	Literature
MonteCanelas337A.SG	MonteCanelas337A	MC337A	MartinianoPLoSGenetics2017	Direct: IntCal20; R_combine	4857	40	3011-2786 calBCE (4287±34 BP) [R_combine: (4370±60 BP, OxA-5514); (4250±40 BP, Beta-290366)]	Portugal_LN_C_o.SG	Monte Canelas 1	Portugal	37.199	-8.58798	Shotgun	0.048771	56413	M	J-Z42957	J2b2b2~	..	PASS	Literature
MonteGato104.SG	MonteGato104	MG104	MartinianoPLoSGenetics2017	Direct: IntCal20; R_combine	3546	45	1728-1520 calBCE (3334±26 BP) [R_combine: (3260±50 BP, Sac-2573); (3360±30 BP, Beta-318379)]	Portugal_MBA.SG	Monte do Gato de Cima 3	Portugal	37.9447	-7.59889	Shotgun	1.16773	726364	M	R-P312	R1b1a1b1a1a2	U5b3	PASS	Literature
TV32032extra.SG	TV32032extra	TV32032	MartinianoPLoSGenetics2017	Context: Archaeological - Period	3550	115	1800-1400 BCE	Portugal_MBA.SG	Torre Velha 3	Portugal	37.199	-8.58798	Shotgun	0.86101	652778	M	R-L52	R1b1a1b1a1	X2b+226	PASS	Literature
TV3831.SG	TV3831	TV3831	MartinianoPLoSGenetics2017	Context: Archaeological - Period	3550	115	1800-1400 BCE	Portugal_MBA.SG	Torre Velha 3	Portugal	37.199	-8.58798	Shotgun	0.981257	712412	M	R-P312	R1b1a1b1a1a2	H1+152	PASS	Literature
ValeOuro10207.SG	ValeOuro10207	VO10207	MartinianoPLoSGenetics2017	Context: Archaeological - Period	3550	115	1800-1400 BCE	Portugal_MBA.SG	Monte do Vale do Ouro 2	Portugal	38.05	-8.1	Shotgun	0.247264	254524	F	n/a (female)	n/a (female)	U5b1	PASS	Literature
Sanganji_131421-3_A1.SG	Sanganji131421-3	Sanganji_131421-3_A1	KanzawaKiriyamaJHG2016	Direct (WARNING MISSING LAB CODE): IntCal20	3177	47	1370-1127 calBCE (2994±19 BP)	Japan_Jomon_lc.SG	Tohoku, Fukushima, Sanganji Shell Mound	Japan	37.844	140.91	Shotgun	0.009	7727	M	..	..	N9b	PASS	Literature
Sanganji_131421-3_A2.SG	Sanganji131421-3	Sanganji_131421-3_A1	KanzawaKiriyamaJHG2016	Direct (WARNING MISSING LAB CODE): IntCal20	3177	47	1370-1127 calBCE (2994±19 BP)	Japan_Jomon.SG	Tohoku, Fukushima, Sanganji Shell Mound	Japan	37.844	140.91	Shotgun	0.014	15853	M	D-M64.1	D1a2a	N9b	QUESTIONABLE	Literature.states.10%.contaminated
Sanganji_131464_B.SG	Sanganji131464	Sanganji_131464_B	KanzawaKiriyamaJHG2016	Direct (WARNING MISSING LAB CODE): IntCal20	3280	41	1404-1263 calBCE (3061±19 BP)	Japan_Jomon.SG	Tohoku, Fukushima, Sanganji Shell Mound	Japan	37.844	140.91	Shotgun	0.02	22103	F	n/a (female)	n/a (female)	N9b	PASS	Literature
RISE507.508.merge.SG	RISE507.508.merge	5910-2A,5910-2B	AllentoftNature2015	Direct: IntCal20; R_combine	5052	100	3323-2932 calBCE (4433±21 BP) [R_combine: (4423±29 BP, OxA-31219); (4442±29 BP, OxA-31220)]	Russia_Afanasievo.SG	River Kuyum	Russia	51.498	85.97	Shotgun	0.462	415160	F	n/a (female)	n/a (female)	U5a1a1	PASS	Literature
Bon001.SG	Bon001	ZHF	KilincCurrentBiology2016	Direct (WARNING MISSING UNCALIBRATED DATE NEED TO RECALIBRATED TO INTCAL20): IntCal13	10032	75	8212-7952 calBCE (Ba-120539)	Turkey_Boncuklu_N.SG	Boncuklu	Turkey	37.7519	32.8649	WISP+Shotgun	0.076	81784	M	G-PF3359	G2a2b2b	U3	PASS	Literature
Bon002.SG	Bon002	ZHB	KilincCurrentBiology2016	Direct (WARNING MISSING UNCALIBRATED DATE NEED TO RECALIBRATED TO INTCAL20): IntCal13	10078	87	8279-7977 calBCE (Wk-29763)	Turkey_Boncuklu_N.SG	Boncuklu	Turkey	37.7519	32.8649	WISP+Shotgun	3.95	1076781	F	n/a (female)	n/a (female)	K1a	PASS	Literature
Bon004.SG	Bon004	ZHBJ	KilincCurrentBiology2016	Context: Older than Bon001/ZHF based on stratigraphy	10075	101	8300-7950 BCE	Turkey_Boncuklu_N.SG	Boncuklu	Turkey	37.7519	32.8649	WISP+Shotgun	0.113	118213	M	G-PF3359	G2a2b2b	N1a1a1	PASS	Literature
Bon005.SG	Bon005	ZHAF	KilincCurrentBiology2016	Direct (WARNING MISSING UNCALIBRATED DATE NEED TO RECALIBRATED TO INTCAL20): IntCal13	10220	17	8300-8240 calBCE (Wk-43898)	Turkey_Boncuklu_N.SG	Boncuklu	Turkey	37.7519	32.8649	WISP+Shotgun	0.019	21330	F	n/a (female)	n/a (female)	N1a1a1	PASS	Literature
Tep001.SG	Tep001	TP‚Äô10 BB 4-23	KilincCurrentBiology2016	Direct: IntCal20	8518	45	6645-6481 calBCE (7750±30 BP, Beta-410030)	Turkey_TepecikCiftlik_N_o.SG	Tepecik Ciftlik	Turkey	38.1722	34.4939	WISP+Shotgun	0.014	16138	M	G	G	K1a	PASS	Literature
Tep002.SG	Tep002	TP‚Äô10 SK 40	KilincCurrentBiology2016	Direct: IntCal20	8487	40	6636-6467 calBCE (7710±30 BP, Beta-410031)	Turkey_TepecikCiftlik_N.SG	Tepecik Ciftlik	Turkey	38.1722	34.4939	WISP+Shotgun	0.363	324527	F	n/a (female)	n/a (female)	K1a12a	PASS	Literature
Tep003.SG	Tep003	TP‚Äô09 16 K	KilincCurrentBiology2016	Direct: IntCal20	8419	32	6570-6422 calBCE (7630±30 BP, Beta-410032)	Turkey_TepecikCiftlik_N.SG	Tepecik Ciftlik	Turkey	38.1722	34.4939	WISP+Shotgun	0.652	539596	M	G-Z36520	G2a2a2	N1b1a	PASS	Literature
Tep004.SG	Tep004	TP‚Äô10 SK 37	KilincCurrentBiology2016	Direct: IntCal20	8237	63	6385-6102 calBCE (7400±30 BP, Beta-410033)	Turkey_TepecikCiftlik_N.SG	Tepecik Ciftlik	Turkey	38.1722	34.4939	WISP+Shotgun	0.275	268818	F	n/a (female)	n/a (female)	N1a1a1	PASS	Literature
Tep006.SG	Tep006	TP‚Äô10 SK 21	KilincCurrentBiology2016	Direct: IntCal20	8099	46	6223-6072 calBCE (7280±30 BP, Beta-410035)	Turkey_TepecikCiftlik_N_father.or.son.Tep004.SG	Tepecik Ciftlik	Turkey	38.1722	34.4939	WISP+Shotgun	0.128	131158	M	C-F23148	C1a2b1b	N1a1a1	PASS	Literature
A_Han-4.DG	HGDP00778	..	MeyerScience2012	Modern	0	0	present	Ignore_Han(discovery).DG	..	China	32.2657	114	Shotgun.diploid	27.74	1150264	M	O-F14479	O2a2b1a1a1a4a2a1a	..	PASS	A-team samples from first SGDP processing
A_Mbuti-5.DG	HGDP00456	..	MeyerScience2012	Modern	0	0	present	Ignore_Mbuti(discovery).DG	..	Congo	1	29	Shotgun.diploid	24.34	1149957	M	E-Y201976	E1b1a1a1a1c1a1a3a1d1b2	..	PASS	..
A_Yoruba-4.DG	HGDP00927	..	MeyerScience2012	Modern	0	0	present	Ignore_Yoruba(discovery).DG	..	Nigeria	..	..	Shotgun.diploid	32.12	1150143	M	E-Z5976	E1b1a1a1a1c1a1	..	PASS	..
A_Sardinian-4.DG	HGDP00665	..	MeyerScience2012	Modern	0	0	present	Ignore_Sardinian(discovery).DG	..	Italy	..	..	Shotgun.diploid	24.68	1150298	M	I-PF4223	I2a1a1a1a1a1a1c~	..	PASS	..
A_French-4.DG	HGDP00521	..	MeyerScience2012	Modern	0	0	present	Ignore_French(discovery).DG	..	France	46	2	Shotgun.diploid	26.73	1149017	M	I-Y18311	I1a10b1b~	..	PASS	..
A_Dinka-4.DG	A_Dinka-4	A_Dinka-4	MeyerScience2012	Modern	0	0	present	Dinka.DG	Aweil	Sudan	8.78333	27.4	Shotgun.diploid	27.98	1150126	M	E-Y25335	E2a1~	..	PASS	..
A_Dai-5.DG	HGDP01307	..	MeyerScience2012	Modern	0	0	present	Dai.DG	..	China	21	100	Shotgun.diploid	28.31	1150277	M	O-F2760	O1b1a2b1	..	PASS	A-team samples from first SGDP processing
A_Mandenka-4.DG	HGDP01284	..	MeyerScience2012	Modern	0	0	present	Mandenka.DG	..	Senegal	12	-12	Shotgun.diploid	24.51	1150084	M	E-Y20285	E1a1a2	..	PASS	A-team samples from first SGDP processing
A_Ju_hoan_North-5.DG	HGDP01029	..	MeyerScience2012	Modern	0	0	present	Ignore_Ju_hoan_North(discovery).DG	..	Namibia	-18.9373	21.4524	Shotgun.diploid	32.74	1149899	M	A-P28	A1b1a1a1	..	PASS	..
A_Papuan-16.DG	HGDP00551	..	MeyerScience2012	Modern	0	0	present	Ignore_Papuan(discovery).DG	New Guinea, Iatmul and Kwoma societies of the Middle Sepik River region	Papua New Guinea	-4	143	Shotgun.diploid	25.93	1150163	M	M-M83	M1a1a2a2b	..	PASS	A-team samples from first SGDP processing
S_Jordanian-2.DG	Jordan603	Jordan603	MallickNature2016	Modern	0	0	present	Jordanian.DG	Jordan migrants sampled in Kuwait	Jordan	32.0546	35.9143	Shotgun.diploid	36.71	1120321	M	J-Y68075	J1a2a1a2d2b2b2c4d2a2a4a2~	..	PASS	SGDP, Fully Public
S_Yakut-1.DG	HGDP00956	HGDP00956	MallickNature2016	Modern	0	0	present	Yakut.DG	..	Russia	62.9829	129.5	Shotgun.diploid	40.03	1116872	F	n/a (female)	n/a (female)	..	PASS	SGDP, Fully Public
S_Altaian-1.DG	altai363p	altai363p	MallickNature2016	Modern	0	0	present	Altaian.DG	Tenga, Ongudaisky district, Altai Republic	Russia	50.8401	85.6542	Shotgun.diploid	39.12	1119356	M	R-YP1518	R1a1a1b2e1~	..	PASS	SGDP, Fully Public
BR_Kurumba-1.DG	BR_Kurumba-1	BR_Kurumba-1	MallickNature2016	Modern	0	0	present	Kurumba.DG	Palakkad, Kerala	India	10.7833	76.65	Shotgun.diploid	40.39	1112022	M	H-Z5891	H1a1a4b3b1a	..	PASS	SGDP, Signed Letter only distribution
S_Luo-2.DG	Ayodo_502C	Ayodo_502C	MallickNature2016	Modern	0	0	present	Luo.DG	BondoDistrict	Kenya	-0.1	34.3	Shotgun.diploid	37.65	1119605	F	n/a (female)	n/a (female)	..	PASS	SGDP, Fully Public
S_Spanish-1.DG	HG01503	HG01503	MallickNature2016	Modern	0	0	present	Spanish.DG	Castilla la Mancha	Spain	39.9	-4	Shotgun.diploid	35.67	1119081	M	R-A4945	R1b1a1b1a1a2c1a4b2d1a~	..	PASS	SGDP, Fully Public
S_Igbo-2.DG	S_Igbo-2	S_Igbo-2	MallickNature2016	Modern	0	0	present	Igbo.DG	Kwamba Suleja	Nigeria	6	7	Shotgun.diploid	33.94	1118869	F	n/a (female)	n/a (female)	..	PASS	SGDP, Fully Public
S_Jordanian-3.DG	Jordan214	Jordan214	MallickNature2016	Modern	0	0	present	Jordanian.DG	Jordan migrants sampled in Kuwait	Jordan	32.0546	35.9143	Shotgun.diploid	39.5	1120271	M	T-B251	T1a1a1b2b2b1a	..	PASS	SGDP, Fully Public
S_Punjabi-2.DG	HG02783	HG02783	MallickNature2016	Modern	0	0	present	Punjabi.DG	Lahore	Pakistan	31.5	74.3	Shotgun.diploid	38.93	1120608	M	R-FT329168	R2a2b1b2b3a	..	PASS	SGDP, Fully Public
S_Naxi-2.DG	S_Naxi-2	S_Naxi-2	MallickNature2016	Modern	0	0	present	Naxi.DG	..	China	26	100	Shotgun.diploid	41.19	1109844	M	N-CTS4714	N1b2a1~	..	PASS	SGDP, Fully Public
S_Mbuti-3.DG	HGDP00449	HGDP00449	MallickNature2016	Modern	0	0	present	Mbuti.DG	..	Congo	1	29	Shotgun.diploid	38.78	1116564	M	B-Y34326	B2b1	..	PASS	SGDP, Fully Public
S_Adygei-1.DG	HGDP01402	HGDP01402	MallickNature2016	Modern	0	0	present	Adygei.DG	Krasnodar	Russia	44	39	Shotgun.diploid	41.57	1118112	M	R-BY82357	R1a1a1b1a1a1c1g1~	..	PASS	SGDP, Fully Public
S_Bougainville-2.DG	HGDP00656	HGDP00656	MallickNature2016	Modern	0	0	present	Bougainville.DG	Bougainville Island	Papua New Guinea	-6	155	Shotgun.diploid	38.9	1117667	F	n/a (female)	n/a (female)	..	PASS	SGDP, Fully Public
S_Irula-2.DG	S_Irula-2	S_Irula-2	MallickNature2016	Modern	0	0	present	Irula.DG	..	India	13.5	80	Shotgun.diploid	52.55	1119748	M	L-Y62624	L1a2a	..	PASS	SGDP, Fully Public
S_French-1.DG	HGDP00530	..	MallickNature2016	Modern	0	0	present	French.DG	..	France	46	2	Shotgun.diploid	44.26	1115967	M	J-Z8096	J2a1a1a2b2a1a1a~	..	PASS	SGDP, Fully Public
S_Bergamo-1.DG	HGDP01153	..	MallickNature2016	Modern	0	0	present	Italian_North.DG	Bergamo	Italy	46	10	Shotgun.diploid	68.6	1118868	M	I-PH1237	I2a1b2a2b	..	PASS	SGDP, Fully Public
S_Biaka-2.DG	HGDP00461	HGDP00461	MallickNature2016	Modern	0	0	present	Biaka.DG	..	Central African Republic	4	17	Shotgun.diploid	43.59	1112355	M	B-M30	B2b1a1b	..	PASS	SGDP, Fully Public
S_Mandenka-1.DG	HGDP01199	HGDP01199	MallickNature2016	Modern	0	0	present	Mandenka.DG	..	Senegal	12	-12	Shotgun.diploid	34.59	1119681	M	E-CTS618	E1b1a1a1a2a1a2a	..	PASS	SGDP, Fully Public
S_Kalash-1.DG	HGDP00328	HGDP00328	MallickNature2016	Modern	0	0	present	Kalash.DG	..	Pakistan	35.9937	71.5	Shotgun.diploid	37.12	1119450	M	H-Y201928	H1a1a4b1	..	PASS	SGDP, Fully Public
S_Burusho-1.DG	HGDP00428	HGDP00428	MallickNature2016	Modern	0	0	present	Burusho.DG	..	Pakistan	36.4984	74	Shotgun.diploid	42.2	1117695	M	H-FT282446	H1a1a4b	..	PASS	SGDP, Fully Public
S_BedouinB-1.DG	HGDP00616	HGDP00616	MallickNature2016	Modern	0	0	present	BedouinB.DG	Negev	Israel	31	35	Shotgun.diploid	43.86	1118872	M	J-Y68063	J1a2a1a2d2b2b2c4b1c3a1a1~	..	PASS	SGDP, Fully Public
S_Ju_hoan_North-2.DG	HGDP00987	HGDP00987	MallickNature2016	Modern	0	0	present	Ju_hoan_North.DG	..	Namibia	-18.9373	21.4524	Shotgun.diploid	34.22	1118485	M	A-P262	A1b1a1a2a1a	..	PASS	SGDP, Fully Public
S_Papuan-1.DG	HGDP00550	HGDP00550	SkoglundNature2015	Modern	0	0	present	Papuan.DG	New Guinea, Iatmul and Kwoma societies of the Middle Sepik River region	Papua New Guinea	-4	143	Shotgun.diploid	45.12	1118074	F	n/a (female)	n/a (female)	..	PASS	SGDP, Fully Public
S_Yoruba-2.DG	HGDP00932	HGDP00932	SkoglundNature2015	Modern	0	0	present	Yoruba.DG	..	Nigeria	7.4	3.9	Shotgun.diploid	34.21	1118358	M	E-M4279	E1b1a1a1a1c1b2a	..	PASS	SGDP, Fully Public
S_Iraqi_Jew-2.DG	IraqiJew4291	IraqiJew4291	MallickNature2016	Modern	0	0	present	Jew_Iraqi.DG	..	Iraq	33.3333	44.4333	Shotgun.diploid	46.39	1119252	M	J-Z18271	J1a2a1a2d2b2b2c2a~	..	PASS	SGDP, Fully Public
S_Polish-1.DG	S_Polish-1	S_Polish-1	MallickNature2016	Modern	0	0	present	Polish.DG	..	Poland	52.2333	21.0167	Shotgun.diploid	47.88	1119210	M	R-Y23493	R1b1a1b1b3a1a1b	..	PASS	SGDP, Fully Public
T_Sherpa-1.DG	T_Sherpa-1	T_Sherpa-1	MallickNature2016	Modern	0	0	present	Sherpa.DG	Khumbu	Nepal	27.8167	86.6667	Shotgun.diploid	31.97	1119020	M	O-F16227	O2a2b1a1a1a4a1	..	PASS	SGDP, Signed Letter Only
S_Kalash-2.DG	HGDP00286	HGDP00286	MallickNature2016	Modern	0	0	present	Kalash.DG	..	Pakistan	35.9937	71.5	Shotgun.diploid	34.65	1120171	F	n/a (female)	n/a (female)	..	PASS	SGDP, Fully Public
S_Mandenka-2.DG	HGDP00915	HGDP00915	MallickNature2016	Modern	0	0	present	Mandenka.DG	..	Senegal	12	-12	Shotgun.diploid	39.02	1114508	F	n/a (female)	n/a (female)	..	PASS	SGDP, Fully Public
S_Daur-2.DG	HGDP01215	HGDP01215	MallickNature2016	Modern	0	0	present	Daur.DG	..	China	48.4975	124	Shotgun.diploid	45.92	1118607	F	n/a (female)	n/a (female)	..	PASS	SGDP, Fully Public
S_Hazara-1.DG	HGDP00124	HGDP00124	MallickNature2016	Modern	0	0	present	Hazara.DG	..	Pakistan	33.4986	70	Shotgun.diploid	63.62	1119063	M	O-MF55116	O2a1b1a1a1a1ia	..	PASS	SGDP, Fully Public
S_BedouinB-2.DG	HGDP00650	HGDP00650	MallickNature2016	Modern	0	0	present	BedouinB.DG	Negev	Israel	31	35	Shotgun.diploid	42.04	1118886	F	n/a (female)	n/a (female)	..	PASS	SGDP, Fully Public
S_Burusho-2.DG	HGDP00338	HGDP00338	MallickNature2016	Modern	0	0	present	Burusho.DG	..	Pakistan	36.4984	74	Shotgun.diploid	41.23	1118372	F	n/a (female)	n/a (female)	..	PASS	SGDP, Fully Public
S_BantuHerero-2.DG	HGDP01035	HGDP01035	MallickNature2016	Modern	0	0	present	BantuHerero.DG	..	BotswanaOrNamibia	-22	19	Shotgun.diploid	41.23	1117815	M	E-Y28119	E1b1a1a1a1a3~	..	PASS	SGDP, Fully Public
S_Mongola-2.DG	HGDP01223	HGDP01223	MallickNature2016	Modern	0	0	present	Mongola.DG	..	China	45	111	Shotgun.diploid	44.9	1118990	F	n/a (female)	n/a (female)	..	PASS	SGDP, Fully Public
S_Oroqen-2.DG	HGDP01211	HGDP01211	MallickNature2016	Modern	0	0	present	Oroqen.DG	..	China	50.4339	126.5	Shotgun.diploid	40.47	1118850	F	n/a (female)	n/a (female)	..	PASS	SGDP, Fully Public
S_Papuan-5.DG	HGDP00545	HGDP00545	SkoglundNature2015	Modern	0	0	present	Papuan.DG	New Guinea, Iatmul and Kwoma societies of the Middle Sepik River region	Papua New Guinea	-4	143	Shotgun.diploid	51.02	1119621	M	C-Z32274	C1b2a1c2a	..	PASS	SGDP, Fully Public
S_Itelman-1.DG	S_Itelman-1	S_Itelman-1	MallickNature2016	Modern	0	0	present	Itelmen.DG	Kovran, Kamchatka	Russia	57	157	Shotgun.diploid	47.65	1119732	F	n/a (female)	n/a (female)	..	PASS	SGDP, Fully Public
S_Tlingit-2.DG	Ale14	Ale14	MallickNature2016	Modern	0	0	present	Aleut_o.DG	Nikolskoye, Commander Islands	Russia	55.18	166	Shotgun.diploid	47.61	1119784	F	n/a (female)	n/a (female)	..	PASS	SGDP, Fully Public
S_Yakut-2.DG	HGDP00951	HGDP00951	MallickNature2016	Modern	0	0	present	Yakut.DG	..	Russia	62.9829	129.5	Shotgun.diploid	47.53	1119476	M	N-Y25011	N1a1a1a1a4a1a2~	..	PASS	SGDP, Fully Public
S_Eskimo_Chaplin-1.DG	Esk29	Esk29	MallickNature2016	Modern	0	0	present	Eskimo_Chaplin.DG	New Chaplino, Chukchi Peninsula	Russia	64.48	172.86	Shotgun.diploid	45.64	1120181	M	N-B202	N1a1a1a1a3b	..	PASS	SGDP, Fully Public
S_Druze-1.DG	HGDP00569	HGDP00569	MallickNature2016	Modern	0	0	present	Druze.DG	Carmel	Israel	32	35	Shotgun.diploid	50.2	1118751	F	n/a (female)	n/a (female)	..	PASS	SGDP, Fully Public
S_Papuan-13.DG	HGDP00552	HGDP00552	SkoglundNature2015	Modern	0	0	present	Papuan.DG	New Guinea, Iatmul and Kwoma societies of the Middle Sepik River region	Papua New Guinea	-4	143	Shotgun.diploid	43.16	1118089	F	n/a (female)	n/a (female)	..	PASS	SGDP, Fully Public
S_Kusunda-2.DG	Kusunda15	Kusunda15	MallickNature2016	Modern	0	0	present	Kusunda.DG	Damauli, Tanahu	Nepal	28.0725	84.2595	Shotgun.diploid	39.77	1118251	M	H-Y25630	H1a2a	..	PASS	SGDP, Fully Public
S_Burmese-2.DG	S_Burmese-2	S_Burmese-2	MallickNature2016	Modern	0	0	present	Burmese.DG	Yangon (sampled in Singapore)	Myanmar	16.85	96.1833	Shotgun.diploid	49.5	1119603	M	O-F14422	O2a2b1a1a1a4a	..	PASS	SGDP, Fully Public
S_Relli-1.DG	S_Relli-1	S_Relli-1	MallickNature2016	Modern	0	0	present	Relli_1.DG	Visakhapatnam	India	17.72	83.32	Shotgun.diploid	46.13	1120230	M	R-Z29113	R1a1a1b2a1a2c2a~	..	PASS	SGDP, Fully Public
S_Kapu-1.DG	S_Kapu-1	S_Kapu-1	MallickNature2016	Modern	0	0	present	Kapu.DG	Visakhapatnam	India	17.72	83.32	Shotgun.diploid	51.14	1119827	M	H-Z5890	H1a1a4b3b1a	..	PASS	SGDP, Fully Public
S_Tuscan-1.DG	HGDP01168	HGDP01168	MallickNature2016	Modern	0	0	present	Tuscan_1.DG	Tuscany	Italy	43	11	Shotgun.diploid	39.71	1118228	F	n/a (female)	n/a (female)	..	PASS	SGDP, Fully Public
S_Sindhi-2.DG	HGDP00195	HGDP00195	MallickNature2016	Modern	0	0	present	Sindhi_Pakistan.DG	..	Pakistan	25.4906	69	Shotgun.diploid	38.9	1119324	F	n/a (female)	n/a (female)	..	PASS	SGDP, Fully Public
S_Russian-2.DG	HGDP00903	HGDP00903	MallickNature2016	Modern	0	0	present	Russian.DG	Vologda Administrative Region	Russia	61	40	Shotgun.diploid	39.17	1119021	F	n/a (female)	n/a (female)	..	PASS	SGDP, Fully Public
S_Kongo-2.DG	S_Kongo-2	S_Kongo-2	MallickNature2016	Modern	0	0	present	Kongo.DG	Bandevouri-Fang	Congo	2.5	11.75	Shotgun.diploid	47.46	1118229	F	n/a (female)	n/a (female)	..	PASS	SGDP, Fully Public
T_Mada-1.DG	T_Mada-1	T_Mada-1	FanGenomeBiology2019	Modern	0	0	present	Mada.DG	Mayo-Uldeme	Cameroon	10.83	14.16	Shotgun.diploid	54	1119909	F	n/a (female)	n/a (female)	..	PASS	SGDP, Signed Letter Only
S_Oroqen-1.DG	HGDP01203	HGDP01203	MallickNature2016	Modern	0	0	present	Oroqen.DG	..	China	50.4339	126.5	Shotgun.diploid	38.93	1118273	M	N-F22150	N1a1a3~	..	PASS	SGDP, Fully Public
S_Mongola-1.DG	HGDP01228	HGDP01228	MallickNature2016	Modern	0	0	present	Mongola.DG	..	China	45	111	Shotgun.diploid	39.08	1119107	M	O-FGC23868	O2a2b1a2a1a1b1b2b1a	..	PASS	SGDP, Fully Public
S_Hazara-2.DG	HGDP00125	HGDP00125	MallickNature2016	Modern	0	0	present	Hazara.DG	..	Pakistan	33.4986	70	Shotgun.diploid	65.99	1119253	M	C-CTS4449	C2b1a1a1b~	..	PASS	SGDP, Fully Public
T_Bakola-1.DG	T_Bakola-1	T_Bakola-1	FanGenomeBiology2019	Modern	0	0	present	Bakola.DG	Lolodorf	Cameroon	3.125	10.625	Shotgun.diploid	41	1119491	M	E-P116	E1b1a1a1a1c1a1a3a1a1a	..	PASS	SGDP, Signed Letter Only
S_Dusun-2.DG	S_Dusun-2	S_Dusun-2	MallickNature2016	Modern	0	0	present	Dusun.DG	Tutong District, Lamunin	Brunei	4.7	114.7	Shotgun.diploid	39.52	1117566	F	n/a (female)	n/a (female)	..	PASS	SGDP, Fully Public
T_Mursi-1.DG	T_Mursi-1	T_Mursi-1	FanGenomeBiology2019	Modern	0	0	present	Mursi.DG	Haile Wuha	Ethiopia	5.89	36.15	Shotgun.diploid	45	1119233	M	E-V3262	E1b1b1a1b2	..	PASS	SGDP, Signed Letter Only
T_Kaba-2.DG	T_Kaba-2	T_Kaba-2	FanGenomeBiology2019	Modern	0	0	present	Kaba.DG	Paoua	Central African Republic	7.24269	16.4406	Shotgun.diploid	48	1119057	F	n/a (female)	n/a (female)	..	PASS	SGDP, Signed Letter Only
T_Aari-2.DG	T_Aari-2	T_Aari-2	FanGenomeBiology2019	Modern	0	0	present	Aari.DG	Gieza	Ethiopia	5.84	36.54	Shotgun.diploid	50	1118169	F	n/a (female)	n/a (female)	..	PASS	SGDP, Signed Letter Only
S_Hungarian-1.DG	NA15203	NA15203	MallickNature2016	Modern	0	0	present	Hungarian.DG	..	Hungary	47.5	19.1	Shotgun.diploid	40.05	1118682	F	n/a (female)	n/a (female)	..	PASS	SGDP, Fully Public
S_Tajik-2.DG	S_Tajik-2	S_Tajik-2	MallickNature2016	Modern	0	0	present	Tajik.DG	Shughnon District	Tajikistan	37.5081	71.5676	Shotgun.diploid	46.64	1119533	M	L-Z20267	L1a2a	..	PASS	SGDP, Fully Public
S_Abkhasian-1.DG	abh107	abh107	MallickNature2016	Modern	0	0	present	Russia_Abkhasian.DG	Sukhum	Russia	43.0033	41.0153	Shotgun.diploid	37.58	1119737	M	G-Y36036	G2a1a1a3a1~	..	PASS	SGDP, Fully Public
S_Iranian-1.DG	iran17	iran17	MallickNature2016	Modern	0	0	present	Iranian.DG	Iran migrants sampled in Kuwait	Iran	35.5859	51.46	Shotgun.diploid	38.65	1119186	M	Q-BZ3057	Q2a1a3a1	..	PASS	SGDP, Fully Public
S_Igbo-1.DG	S_Igbo-1	S_Igbo-1	MallickNature2016	Modern	0	0	present	Igbo.DG	Kwamba Suleja	Nigeria	6	7	Shotgun.diploid	46.87	1120075	M	E-Z5968	E1b1a1a1a1c1a1a3c2b	..	PASS	SGDP, Fully Public
S_Yadava-2.DG	S_Yadava-2	S_Yadava-2	MallickNature2016	Modern	0	0	present	Yadava.DG	Visakhapatnam	India	17.72	83.32	Shotgun.diploid	49.88	1120010	M	H-P80	H1a2a1~	..	PASS	SGDP, Fully Public
S_Ami-1.DG	NA13607	NA13607	MallickNature2016	Modern	0	0	present	Ami.DG	..	Taiwan	22.8431	121.185	Shotgun.diploid	36.74	1119534	M	O-Y26395	O2a2a1a2	..	PASS	SGDP, Fully Public
S_Cambodian-2.DG	HGDP00713	HGDP00713	MallickNature2016	Modern	0	0	present	Cambodian.DG	..	Cambodia	12	105	Shotgun.diploid	38.93	1118916	F	n/a (female)	n/a (female)	..	PASS	SGDP, Fully Public
T_Hadza-2.DG	T_Hadza-2	T_Hadza-2	FanGenomeBiology2019	Modern	0	0	present	Hadza_2.DG	Shimbiguga	Tanzania	-3.8	35.3	Shotgun.diploid	37	1120010	F	n/a (female)	n/a (female)	..	PASS	SGDP, Signed Letter Only
T_Tikar_South-1.DG	T_Tikar_South-1	T_Tikar_South-1	FanGenomeBiology2019	Modern	0	0	present	Tikar_South.DG	Nditam, Tikar_South sampling location	Cameroon	5.375	11.375	Shotgun.diploid	40	1119001	M	E-Z22359	E1b1a1a1a1c1a1a3e	..	PASS	SGDP, Signed Letter Only
T_Ogiek-1.DG	T_Ogiek-1	T_Ogiek-1	FanGenomeBiology2019	Modern	0	0	present	Ogiek.DG	Mariashoni, Ogiek sampling location	Kenya	-0.39167	35.9067	Shotgun.diploid	39	1120223	F	n/a (female)	n/a (female)	..	PASS	SGDP, Signed Letter Only
S_Korean-1.DG	ND19394	ND19394	MallickNature2016	Modern	0	0	present	Korean.DG	..	South Korea	37.6	127	Shotgun.diploid	44.32	1119636	M	O-CTS2815	O2a2b1a2a1a1a1	..	PASS	SGDP, Fully Public
S_Dai-2.DG	HGDP01312	HGDP01312	MallickNature2016	Modern	0	0	present	Dai.DG	..	China	21	100	Shotgun.diploid	39.75	1119289	M	O-Y26463	O1b1a1a1b1b1	..	PASS	SGDP, Fully Public
S_Uygur-2.DG	HGDP01297	HGDP01297	MallickNature2016	Modern	0	0	present	Uyghur.DG	Yili	China	44	81	Shotgun.diploid	50.3	1119829	M	R-Y26645	R1a1a1b2a1a2c2d1~	..	PASS	SGDP, Fully Public
S_Eskimo_Sireniki-1.DG	Sir26	Sir26	MallickNature2016	Modern	0	0	present	Eskimo_Sireniki.DG	Sireniki, Chukchi Peninsula, Second sampling location	Russia	64.4	173.9	Shotgun.diploid	43.61	1119366	M	N-B202	N1a1a1a1a3b	..	PASS	SGDP, Fully Public
S_Even-3.DG	Nlk3	Nlk3	MallickNature2016	Modern	0	0	present	Even.DG	Djigda, Eastern Siberia	Russia	57.53	135.88	Shotgun.diploid	50.31	1120053	F	n/a (female)	n/a (female)	..	PASS	SGDP, Fully Public
S_Icelandic-2.DG	NA15763	NA15763	MallickNature2016	Modern	0	0	present	Icelandic.DG	..	Iceland	64.1333	-21.9333	Shotgun.diploid	49.25	1119232	F	n/a (female)	n/a (female)	..	PASS	SGDP, Fully Public
S_Thai-2.DG	CHI034	CHI034	MallickNature2016	Modern	0	0	present	Thai.DG	..	Thailand	13.8	100.5	Shotgun.diploid	45.61	1113746	F	n/a (female)	n/a (female)	..	PASS	SGDP, Fully Public
S_Papuan-10.DG	HGDP00553	HGDP00553	SkoglundNature2015	Modern	0	0	present	Papuan.DG	New Guinea, Iatmul and Kwoma societies of the Middle Sepik River region	Papua New Guinea	-4	143	Shotgun.diploid	41.65	1118955	M	M-P51	M1a1a3a~	..	PASS	SGDP, Fully Public
S_Dinka-2.DG	DNK11	DNK11	MallickNature2016	Modern	0	0	present	Dinka.DG	Aweil	Sudan	8.78333	27.4	Shotgun.diploid	36.6	1117317	M	A-Y66998	A1b1b2b	..	PASS	SGDP, Fully Public
S_Esan-1.DG	HG03100	HG03100	MallickNature2016	Modern	0	0	present	Esan.DG	..	Nigeria	6.5	6	Shotgun.diploid	35.59	1118600	M	E-F1823	E1b1a1a1a2a1a3a2a	..	PASS	SGDP, Fully Public
T_Kikuyu-2.DG	T_Kikuyu-2	T_Kikuyu-2	FanGenomeBiology2019	Modern	0	0	present	Kikuyu.DG	Mariashoni, Kikuyu sampling location	Kenya	0.360415	35.5817	Shotgun.diploid	37	1119801	M	E-Y66831	E1b1b1b2b2a1	..	PASS	SGDP, Signed Letter Only
S_Brahmin-1.DG	S_Brahmin-1	S_Brahmin-1	MallickNature2016	Modern	0	0	present	Brahmin.DG	Visakhapatnam	India	17.72	83.32	Shotgun.diploid	51.5	1119678	M	R-Y34210	R2a2b1b2b2a1b1	..	PASS	SGDP, Fully Public
T_Sengwer-2.DG	T_Sengwer-2	T_Sengwer-2	FanGenomeBiology2019	Modern	0	0	present	Sengwer.DG	Kamoi	Kenya	1.1125	35.2567	Shotgun.diploid	48	1119692	M	E-M41	E2a~	..	PASS	SGDP, Signed Letter Only
S_Madiga-1.DG	S_Madiga-1	S_Madiga-1	MallickNature2016	Modern	0	0	present	Madiga.DG	Visakhapatnam	India	17.72	83.32	Shotgun.diploid	47.02	1119970	M	R-Y26630	R2a2b1b2c	..	PASS	SGDP, Fully Public
T_Sandawe-1.DG	T_Sandawe-1	T_Sandawe-1	FanGenomeBiology2019	Modern	0	0	present	Sandawe.DG	Motto, Kondoa, Dom	Tanzania	-5.5	35.5	Shotgun.diploid	48	1119646	M	E-Y183180	E1b1b1b2b2a1a~	..	PASS	SGDP, Signed Letter Only
T_Amhara-1.DG	T_Amhara-1	T_Amhara-1	FanGenomeBiology2019	Modern	0	0	present	Amhara.DG	Debele	Ethiopia	9.6617	39.6993	Shotgun.diploid	51	1119144	M	E-V16	E1b1b2	..	PASS	SGDP, Signed Letter Only
T_Laka-1.DG	T_Laka-1	T_Laka-1	FanGenomeBiology2019	Modern	0	0	present	Laka.DG	Bessao	Chad	8.31514	16.1547	Shotgun.diploid	49	1118055	M	E-Z1788	E1b1a1a1a2a1a	..	PASS	SGDP, Signed Letter Only
BR_Onge-2.DG	Onge3	Onge3	MallickNature2016	Modern	0	0	present	Onge.DG	Andaman and Nicobar	India	11.6667	92.65	Shotgun.diploid	40.77	1117446	F	n/a (female)	n/a (female)	..	PASS	SGDP, Signed Letter only distribution
S_Igorot-2.DG	Igorot21	Igorot21	MallickNature2016	Modern	0	0	present	Igorot.DG	Mountain Province, Luzon Island (sampled in Singapore)	Philippines	17.1	121	Shotgun.diploid	45.28	1119035	M	O-F78	O1a1a1a1	..	PASS	SGDP, Fully Public
S_Uygur-1.DG	HGDP01306	HGDP01306	MallickNature2016	Modern	0	0	present	Uyghur.DG	Yili	China	44	81	Shotgun.diploid	38.65	1117036	F	n/a (female)	n/a (female)	..	PASS	SGDP, Fully Public
S_Punjabi-4.DG	S_Punjabi-4	S_Punjabi-4	MallickNature2016	Modern	0	0	present	Punjabi_o.DG	Lahore	Pakistan	31.5	74.3	Shotgun.diploid	34.69	1118456	F	n/a (female)	n/a (female)	..	PASS	SGDP, Fully Public
BR_Kharia-1.DG	stockplate15_D7	stockplate15_D7	MallickNature2016	Modern	0	0	present	Kharia.DG	Tapkara, Chattisgarh	India	22.5	83.95	Shotgun.diploid	43.47	1117870	M	Q-Y6794	Q1b2a1a1~	..	PASS	SGDP, Signed Letter only distribution
S_Finnish-3.DG	S_Finnish-3	S_Finnish-3	MallickNature2016	Modern	0	0	present	Finnish.DG	..	Finland	60.2	24.9	Shotgun.diploid	45.6	1119038	M	I-Y17106	I2a1a2b1a1a2a1a	..	PASS	SGDP, Fully Public
B_Australian-3.DG	B_Australian-3	B_Australian-3	MallickNature2016	Modern	0	0	present	Australian.DG	..	Australia	-13	143	Shotgun.diploid	44.4	1116944	U	n/a (sex unknown)	n/a (sex unknown)	..	PASS	SGDP version of Literature data
B_Sardinian-3.DG	HGDP01076	HGDP01076	PrueferNature2013	Modern	0	0	present	Sardinian.DG	..	Italy	40	9	Shotgun.diploid	39.48	1119189	M	J-S7953	J1a2a1a2d2b2b1a~	..	PASS	SGDP version of Literature data
B_Yoruba-3.DG	HGDP00936	HGDP00936	PrueferNature2013	Modern	0	0	present	Yoruba.DG	..	Nigeria	7.4	3.9	Shotgun.diploid	41.21	1118761	M	E-Z5966	E1b1a1a1a1c1a1a3c2	..	PASS	SGDP version of Literature data
B_Australian-4.DG	B_Australian-4	B_Australian-4	PrueferNature2013	Modern	0	0	present	Australian.DG	..	Australia	-13	143	Shotgun.diploid	43.26	1118393	M	C-M210	C1b2b1	..	PASS	SGDP version of Literature data
B_Mandenka-3.DG	HGDP01286	HGDP01286	PrueferNature2013	Modern	0	0	present	Mandenka.DG	..	Senegal	12	-12	Shotgun.diploid	39.08	1118938	M	E-SK872	E1b1b1a1a1c2	..	PASS	SGDP version of Literature data
B_Mbuti-4.DG	HGDP00982	HGDP00982	PrueferNature2013	Modern	0	0	present	Mbuti.DG	..	Congo	1	29	Shotgun.diploid	39.59	1111710	M	E-Y203585	E1b1a1a1a2a1a3b1a2a3~	..	PASS	SGDP version of Literature data
B_Papuan-15.DG	HGDP00546	HGDP00546	PrueferNature2013	Modern	0	0	present	Papuan.DG	New Guinea, Iatmul and Kwoma societies of the Middle Sepik River region	Papua New Guinea	-4	143	Shotgun.diploid	44.45	1117740	M	C-Y25126	C1b2a1c2a	..	PASS	SGDP version of Literature data
B_Ju_hoan_North-4.DG	HGDP01036	HGDP01036	PrueferNature2013	Modern	0	0	present	Ju_hoan_North.DG	..	Namibia	-18.9373	21.4524	Shotgun.diploid	40.57	1117394	M	A-Y61213	A1b1b2a	..	PASS	SGDP version of Literature data
S_Ju_hoan_North-1.DG	HGDP00991	HGDP00991	MallickNature2016	Modern	0	0	present	Ju_hoan_North.DG	..	Namibia	-18.9373	21.4524	Shotgun.diploid	46.49	1104665	M	B-Y25096	B2b1	..	PASS	SGDP, Fully Public
S_Ami-2.DG	NA13616	NA13616	MallickNature2016	Modern	0	0	present	Ami.DG	..	Taiwan	22.8431	121.185	Shotgun.diploid	46.3	1119335	M	O-Y26395	O2a2a1a2	..	PASS	SGDP, Fully Public
S_Mansi-2.DG	S_Mansi-2	S_Mansi-2	MallickNature2016	Modern	0	0	present	Mansi.DG	Shugur, Western Siberia	Russia	63.65	62.1	Shotgun.diploid	46.22	1120136	F	n/a (female)	n/a (female)	..	PASS	SGDP, Fully Public
S_Papuan-12.DG	HGDP00556	HGDP00556	SkoglundNature2015	Modern	0	0	present	Papuan.DG	New Guinea, Iatmul and Kwoma societies of the Middle Sepik River region	Papua New Guinea	-4	143	Shotgun.diploid	44.16	1116429	M	S-M230	S1a1b	..	PASS	SGDP, Fully Public
S_She-1.DG	HGDP01335	HGDP01335	MallickNature2016	Modern	0	0	present	She.DG	..	China	27	119	Shotgun.diploid	48.79	1067165	F	n/a (female)	n/a (female)	..	PASS	SGDP, Fully Public
S_Eskimo_Naukan-2.DG	Nesk_25	Nesk_25	MallickNature2016	Modern	0	0	present	Eskimo_Naukan.DG	Big Diomide Island, Chukchi Peninsula	Russia	66.02	169.71	Shotgun.diploid	46.31	1119885	F	n/a (female)	n/a (female)	..	PASS	SGDP, Fully Public
S_BantuTswana-1.DG	HGDP01030	HGDP01030	MallickNature2016	Modern	0	0	present	BantuTswana.DG	..	BotswanaOrNamibia	-28	24	Shotgun.diploid	43.54	1118627	M	E-Y188581	E1b1a1a1a1c4~	..	PASS	SGDP, Fully Public
S_Even-1.DG	Nlk1	Nlk1	MallickNature2016	Modern	0	0	present	Even_o.DG	Djigda, Eastern Siberia	Russia	57.53	135.88	Shotgun.diploid	49.77	1119918	F	n/a (female)	n/a (female)	..	PASS	SGDP, Fully Public
S_Iraqi_Jew-1.DG	IraqiJew1771	IraqiJew1771	MallickNature2016	Modern	0	0	present	Jew_Iraqi.DG	..	Iraq	33.3333	44.4333	Shotgun.diploid	41.9	1119265	F	n/a (female)	n/a (female)	..	PASS	SGDP, Fully Public
T_Sherpa-2.DG	T_Sherpa-2	T_Sherpa-2	MallickNature2016	Modern	0	0	present	Sherpa.DG	Khumbu	Nepal	27.8167	86.6667	Shotgun.diploid	48.89	1119027	F	n/a (female)	n/a (female)	..	PASS	SGDP, Signed Letter Only
S_Czech-2.DG	NA15728	NA15728	MallickNature2016	Modern	0	0	present	Czech.DG	..	Czech Republic	50.1	14.4	Shotgun.diploid	49.74	1119313	M	J-ZS12015	J1a2a1a2c1a1a2a~	..	PASS	SGDP, Fully Public
B_Crete-1.DG	B_Crete-1	B_Crete-1	MallickNature2016	Modern	0	0	present	Cretan.DG	Preveliana, Irakleioy	Greece	35.1667	25.1667	Shotgun.diploid	42.34	1116044	F	n/a (female)	n/a (female)	..	PASS	SGDP
S_Bengali-1.DG	HG03006	HG03006	MallickNature2016	Modern	0	0	present	Bengali.DG	..	Bangladesh	23.7	90.4	Shotgun.diploid	44	1118108	M	J-Y2150	J2b2a2b2a1a~	..	PASS	SGDP, Fully Public
S_Lezgin-2.DG	S_Lezgin-2	S_Lezgin-2	MallickNature2016	Modern	0	0	present	Lezgin.DG	Dagestanskiye Ogni, Dagestan	Russia	42.1167	48.1833	Shotgun.diploid	40.22	1120036	M	R-A12317	R1b1a1b1b	..	PASS	SGDP, Fully Public
S_Greek-1.DG	NA17377	NA17377	MallickNature2016	Modern	0	0	present	Greek_1.DG	..	Greece	37.9667	23.7167	Shotgun.diploid	37.73	1118344	M	E-Z17264	E1b1b1a1b1a6a1~	..	PASS	SGDP, Fully Public
S_Yi-1.DG	HGDP01179	HGDP01179	MallickNature2016	Modern	0	0	present	Yi.DG	..	China	28	103	Shotgun.diploid	41.5	1117086	M	O-Z39485	O1b1a1a1b1b	..	PASS	SGDP, Fully Public
S_Armenian-1.DG	armenia293	armenia293	MallickNature2016	Modern	0	0	present	Armenian.DG	Yerevan	Armenia	39.8153	46.7519	Shotgun.diploid	39.89	1119649	M	J-Z43334	J2a1a4b	..	PASS	SGDP, Fully Public
S_Estonian-2.DG	Est400	Est400	MallickNature2016	Modern	0	0	present	Estonian.DG	Avinurme	Estonia	58.9853	26.8638	Shotgun.diploid	35.24	1118928	M	N-BY14141	N1a1a1a1a1a1a1a4e~	..	PASS	SGDP, Fully Public
S_Tujia-2.DG	HGDP01098	HGDP01098	MallickNature2016	Modern	0	0	present	Tujia.DG	..	China	29	109	Shotgun.diploid	39.15	1116921	F	n/a (female)	n/a (female)	..	PASS	SGDP, Fully Public
B_Dai-4.DG	HGDP01308	HGDP01308	PrueferNature2013	Modern	0	0	present	Dai.DG	..	China	21	100	Shotgun.diploid	39.22	1117410	M	C-CTS4660	C2b	..	PASS	SGDP version of Literature data
S_Atayal-1.DG	NA13604	NA13604	MallickNature2016	Modern	0	0	present	Atayal.DG	..	Taiwan	24.6117	121.296	Shotgun.diploid	37.18	1119388	M	O-CTS3269	O1a1a1a	..	PASS	SGDP, Fully Public
S_Luhya-2.DG	NA19044	NA19044	MallickNature2016	Modern	0	0	present	Luhya.DG	Webuye	Kenya	1.3	36.8	Shotgun.diploid	36.34	1119296	M	E-CTS447	E1b1a1a1a1c1a1a3a1c1b	..	PASS	SGDP, Fully Public
S_English-1.DG	HG00126	HG00126	MallickNature2016	Modern	0	0	present	English.DG	England, Kent	United Kingdom	51.19	0.73	Shotgun.diploid	41.37	1118431	M	R-CTS4863	R1b1a1b1a1a2a1b1a1a~	..	PASS	SGDP, Fully Public
S_Tubalar-2.DG	Tuba9	Tuba9	MallickNature2016	Modern	0	0	present	Tubalar.DG	Artybash and Kebezen, Altai-Sayan Upland	Russia	51.1333	87	Shotgun.diploid	41.96	1120166	F	n/a (female)	n/a (female)	..	PASS	SGDP, Fully Public
B_Crete-2.DG	B_Crete-2	B_Crete-2	MallickNature2016	Modern	0	0	present	Cretan.DG	Psychro, Lassithi	Greece	35.163	25.445	Shotgun.diploid	42.74	1118704	M	R-Y27962	R1b1a1b1a1a2a	..	PASS	SGDP
T_Tibetan-2.DG	T_Tibetan-2	T_Tibetan-2	MallickNature2016	Modern	0	0	present	Tibetan.DG	Mustang District	Nepal	28.8833	84.3083	Shotgun.diploid	48.82	1120117	F	n/a (female)	n/a (female)	..	PASS	SGDP, Signed Letter Only
T_Hadza-1.DG	Hadza003	Hadza003	FanGenomeBiology2019	Modern	0	0	present	Hadza_1.DG	Somoyanda	Tanzania	-3.8001	35.3001	Shotgun.diploid	41	1116282	F	n/a (female)	n/a (female)	..	PASS	SGDP, Signed Letter Only
S_Irula-1.DG	S_Irula-1	S_Irula-1	MallickNature2016	Modern	0	0	present	Irula.DG	..	India	13.5	80	Shotgun.diploid	49.7	1120000	M	R-Y1378	R2	..	PASS	SGDP, Fully Public
S_Yadava-1.DG	S_Yadava-1	S_Yadava-1	MallickNature2016	Modern	0	0	present	Yadava.DG	Visakhapatnam	India	17.72	83.32	Shotgun.diploid	55	1119775	M	H-P80	H1a2a1~	..	PASS	SGDP, Fully Public
T_Bedzan-1.DG	T_Bedzan-1	T_Bedzan-1	FanGenomeBiology2019	Modern	0	0	present	Bedzan.DG	Nditam, Bedzan sampling location	Cameroon	5.25	11.33	Shotgun.diploid	52	1119855	M	E-Z1721	E1b1a1a1a2a1a3b1d1c	..	PASS	SGDP, Signed Letter Only
S_Igorot-1.DG	S_Igorot-1	S_Igorot-1	MallickNature2016	Modern	0	0	present	Igorot.DG	Mountain Province, Luzon Island (sampled in Singapore)	Philippines	17.1	121	Shotgun.diploid	38.4	1119071	F	n/a (female)	n/a (female)	..	PASS	SGDP, Fully Public
S_Tajik-1.DG	S_Tajik-1	S_Tajik-1	MallickNature2016	Modern	0	0	present	Tajik.DG	Shughnon District	Tajikistan	37.5081	71.5676	Shotgun.diploid	52.48	1119628	M	L-Y29730	L1a2a	..	PASS	SGDP, Fully Public
S_Finnish-1.DG	HG00174	HG00174	MallickNature2016	Modern	0	0	present	Finnish.DG	..	Finland	60.2	24.9	Shotgun.diploid	38.85	1116699	F	n/a (female)	n/a (female)	..	PASS	SGDP, Fully Public
S_Kinh-1.DG	HG01600	HG01600	MallickNature2016	Modern	0	0	present	Kinh.DG	Ho Chi Minh City	Vietnam	21	105.9	Shotgun.diploid	38.35	1118282	F	n/a (female)	n/a (female)	..	PASS	SGDP, Fully Public
T_Aari-1.DG	T_Aari-1	T_Aari-1	FanGenomeBiology2019	Modern	0	0	present	Aari.DG	Gieza	Ethiopia	5.84	36.54	Shotgun.diploid	50	1117569	M	E-V6	E1b1b1b2b3a~	..	PASS	SGDP, Signed Letter Only
T_Kaba-1.DG	T_Kaba-1	T_Kaba-1	FanGenomeBiology2019	Modern	0	0	present	Kaba.DG	Paoua	Central African Republic	7.24269	16.4406	Shotgun.diploid	48	1120040	M	E-CTS10689	E1b1a1a1a2a1a3a1	..	PASS	SGDP, Signed Letter Only
S_Tujia-1.DG	HGDP01095	HGDP01095	MallickNature2016	Modern	0	0	present	Tujia.DG	..	China	29	109	Shotgun.diploid	49.52	1118089	M	O-Y194366	O1b1a1a1a1a1a1a	..	PASS	SGDP, Fully Public
S_Thai-1.DG	CHI007	CHI007	MallickNature2016	Modern	0	0	present	Thai.DG	..	Thailand	13.8	100.5	Shotgun.diploid	50.74	1119402	M	O-F15948	O2a2b1a2a1a1b1b2b2a	..	PASS	SGDP, Fully Public
S_Dinka-1.DG	DNK05	DNK05	MallickNature2016	Modern	0	0	present	Dinka.DG	Aweil	Sudan	8.78333	27.4	Shotgun.diploid	40.04	1117223	M	E-Y146913	E2a~	..	PASS	SGDP, Fully Public
S_Aleut-2.DG	Ale20	Ale20	MallickNature2016	Modern	0	0	present	Aleut.DG	Nikolskoye, Commander Islands	Russia	55.18	166	Shotgun.diploid	38.76	1119771	F	n/a (female)	n/a (female)	..	PASS	SGDP, Fully Public
S_Eskimo_Sireniki-2.DG	S_Eskimo_Sireniki-2	S_Eskimo_Sireniki-2	MallickNature2016	Modern	0	0	present	Eskimo_Sireniki.DG	Sireniki, Chukchi Peninsula, Second sampling location	Russia	64.4	173.9	Shotgun.diploid	49.37	1120221	F	n/a (female)	n/a (female)	..	PASS	SGDP, Fully Public
S_Brahui-2.DG	HGDP00019	HGDP00019	MallickNature2016	Modern	0	0	present	Brahui.DG	..	Pakistan	30.4987	66.5	Shotgun.diploid	35.21	1119586	M	O-SK1686	O2a1b1a1a1a1e1a1a1	..	PASS	SGDP, Fully Public
S_Tu-1.DG	HGDP01350	HGDP01350	MallickNature2016	Modern	0	0	present	Tu.DG	..	China	36	101	Shotgun.diploid	50.25	1119921	M	R-YP5716	R1a1a1b2a2a1c3a~	..	PASS	SGDP, Fully Public
S_Pathan-1.DG	HGDP00216	HGDP00216	MallickNature2016	Modern	0	0	present	Pathan.DG	..	Pakistan	33.487	70.5	Shotgun.diploid	40.08	1119365	M	R-Y878	R1a1a1b2a1a2c1d2~	..	PASS	SGDP, Fully Public
S_Papuan-2.DG	HGDP00540	HGDP00540	SkoglundNature2015	Modern	0	0	present	Papuan.DG	New Guinea, Iatmul and Kwoma societies of the Middle Sepik River region	Papua New Guinea	-4	143	Shotgun.diploid	46.73	1118158	M	S-M230	S1a1b	..	PASS	SGDP, Fully Public
S_Sardinian-1.DG	HGDP01079	HGDP01079	MallickNature2016	Modern	0	0	present	Sardinian.DG	Sardinia	Italy	40	9	Shotgun.diploid	36.38	1118803	M	J-PF4878	J1a2a1a2d2b2b2c4a1~	..	PASS	SGDP, Fully Public
S_Papuan-9.DG	HGDP00542	S_Papuan-9	SkoglundNature2015	Modern	0	0	present	Ignore_Papuan_discovery.DG	New Guinea, Iatmul and Kwoma societies of the Middle Sepik River region	Papua New Guinea	-4	143	Shotgun.diploid	43.06	1118992	M	S-SK1806	S1d	..	PASS	SGDP, Fully Public
S_Russian-1.DG	HGDP00887	HGDP00887	MallickNature2016	Modern	0	0	present	Russian.DG	Vologda Administrative Region	Russia	61	40	Shotgun.diploid	39.38	1118602	M	I-Y31845	I2a1a2b1a1a2	..	PASS	SGDP, Fully Public
S_Sindhi-1.DG	HGDP00208	HGDP00208	MallickNature2016	Modern	0	0	present	Sindhi_Pakistan.DG	..	Pakistan	25.4906	69	Shotgun.diploid	39.87	1117391	M	R-Y66189	R1a1a1	..	PASS	SGDP, Fully Public
S_Tuscan-2.DG	HGDP01163	HGDP01163	MallickNature2016	Modern	0	0	present	Tuscan_1.DG	Tuscany	Italy	43	11	Shotgun.diploid	41.41	1116957	M	J-Y25801	J2a1a1a2b2a1a1a2a~	..	PASS	SGDP, Fully Public
T_Elmolo-2.DG	T_Elmolo-2	T_Elmolo-2	FanGenomeBiology2019	Modern	0	0	present	Elmolo.DG	Layeni	Kenya	2.98583	36.9139	Shotgun.diploid	41	1118893	M	E-Z1649	E1b1a1a1a1c1a1a3a1d1	..	PASS	SGDP, Signed Letter Only
T_Baka-1.DG	T_Baka-1	T_Baka-1	FanGenomeBiology2019	Modern	0	0	present	Baka.DG	Yen Oveng	Cameroon	2.5	12.666	Shotgun.diploid	37	1120097	M	B-Y202015	B2b1a1~	..	PASS	SGDP, Signed Letter Only
S_Dai-3.DG	HGDP01315	HGDP01315	MallickNature2016	Modern	0	0	present	Dai.DG	..	China	21	100	Shotgun.diploid	39.05	1107190	F	n/a (female)	n/a (female)	..	PASS	SGDP, Fully Public
S_Han-1.DG	HGDP00783	HGDP00783	MallickNature2016	Modern	0	0	present	Han.DG	..	China	32.2657	114	Shotgun.diploid	68.83	1119545	F	n/a (female)	n/a (female)	..	PASS	SGDP, Fully Public
S_Japanese-2.DG	HGDP00773	HGDP00773	MallickNature2016	Modern	0	0	present	Japanese.DG	..	Japan	37.85	139	Shotgun.diploid	41.99	1116519	F	n/a (female)	n/a (female)	..	PASS	SGDP, Fully Public
S_Makrani-2.DG	HGDP00157	HGDP00157	MallickNature2016	Modern	0	0	present	Makrani.DG	..	Pakistan	26	64	Shotgun.diploid	41	1119217	F	n/a (female)	n/a (female)	..	PASS	SGDP, Fully Public
S_Balochi-1.DG	HGDP00090	HGDP00090	MallickNature2016	Modern	0	0	present	Balochi.DG	..	Pakistan	30.4987	66.5	Shotgun.diploid	42.69	1118834	M	E-Y72713	E1b1b1a1b2a4b~	..	PASS	SGDP, Fully Public
S_Basque-2.DG	HGDP01365	HGDP01365	MallickNature2016	Modern	0	0	present	Basque.DG	..	France	43	0	Shotgun.diploid	38.49	1119519	F	n/a (female)	n/a (female)	..	PASS	SGDP, Fully Public
S_Brahui-1.DG	HGDP00027	HGDP00027	MallickNature2016	Modern	0	0	present	Brahui.DG	..	Pakistan	30.4987	66.5	Shotgun.diploid	38	1117072	M	R-Y34260	R1a1a1b2a1a1a1f1b1~	..	PASS	SGDP, Fully Public
S_Miao-2.DG	HGDP01198	HGDP01198	MallickNature2016	Modern	0	0	present	Miao.DG	..	China	28	109	Shotgun.diploid	37.11	1118565	F	n/a (female)	n/a (female)	..	PASS	SGDP, Fully Public
S_Orcadian-2.DG	HGDP00796	HGDP00796	MallickNature2016	Modern	0	0	present	Orcadian.DG	..	United Kingdom	59	-3	Shotgun.diploid	39.79	1119009	F	n/a (female)	n/a (female)	..	PASS	SGDP, Fully Public
BR_Mala-1.DG	BR_Mala-1	BR_Mala-1	MallickNature2016	Modern	0	0	present	Mala.DG	Vishakapatman, Andhra Pradesh	India	17.6833	83.2167	Shotgun.diploid	37.68	1103166	F	n/a (female)	n/a (female)	..	PASS	SGDP, Signed Letter only distribution
S_Kinh-2.DG	HG01846	HG01846	MallickNature2016	Modern	0	0	present	Kinh.DG	Ho Chi Minh City	Vietnam	21	105.9	Shotgun.diploid	37.2	1117370	M	O-CTS2022	O1b1a1a1a1a1a1a1a1	..	PASS	SGDP, Fully Public
S_Finnish-2.DG	HG00190	HG00190	MallickNature2016	Modern	0	0	present	Finnish.DG	..	Finland	60.2	24.9	Shotgun.diploid	35.22	1119067	M	I-Y14991	I1a1b1a4a2a1a1~	..	PASS	SGDP, Fully Public
T_Ogiek-2.DG	T_Ogiek-2	T_Ogiek-2	FanGenomeBiology2019	Modern	0	0	present	Ogiek.DG	Mariashoni, Ogiek sampling location	Kenya	-0.39167	35.9067	Shotgun.diploid	41	1119807	M	E-M4665	E1b1a1a1a1c1a1	..	PASS	SGDP, Signed Letter Only
T_Tikar_South-2.DG	T_Tikar_South-2	T_Tikar_South-2	FanGenomeBiology2019	Modern	0	0	present	Tikar_South.DG	Ngoume	Cameroon	5.375	11.375	Shotgun.diploid	39	1120100	F	n/a (female)	n/a (female)	..	PASS	SGDP, Signed Letter Only
S_Relli-2.DG	S_Relli-2	S_Relli-2	MallickNature2016	Modern	0	0	present	Relli_2.DG	Visakhapatnam	India	17.72	83.32	Shotgun.diploid	48.96	1120180	M	H-Y25775	H1a1a4	..	PASS	SGDP, Fully Public
T_Mursi-2.DG	T_Mursi-2	T_Mursi-2	FanGenomeBiology2019	Modern	0	0	present	Mursi.DG	Haile Wuha	Ethiopia	5.89	36.15	Shotgun.diploid	43	1119342	F	n/a (female)	n/a (female)	..	PASS	SGDP, Signed Letter Only
T_Bulala-2.DG	T_Bulala-2	T_Bulala-2	FanGenomeBiology2019	Modern	0	0	present	Bulala.DG	Lac Fitri	Chad	12.898	17.429	Shotgun.diploid	48	1118412	F	n/a (female)	n/a (female)	..	PASS	SGDP, Signed Letter Only
T_Agaw-2.DG	T_Agaw-2	T_Agaw-2	FanGenomeBiology2019	Modern	0	0	present	Agaw.DG	Sankit Ledeta	Ethiopia	11	36.91	Shotgun.diploid	52	1119535	F	n/a (female)	n/a (female)	..	PASS	SGDP, Signed Letter Only
B_Han-3.DG	HGDP00775	HGDP00775	PrueferNature2013	Modern	0	0	present	Han.DG	..	China	32.2657	114	Shotgun.diploid	37.72	1118654	M	O-F11242	O1b1a1b	..	PASS	SGDP version of Literature data
B_French-3.DG	HGDP00533	HGDP00533	PrueferNature2013	Modern	0	0	present	French.DG	..	France	46	2	Shotgun.diploid	43.37	1118264	M	R-Y20963	R1b1a1b1a1a1d2	..	PASS	SGDP version of Literature data
S_Armenian-2.DG	S_Armenian-2	S_Armenian-2	MallickNature2016	Modern	0	0	present	Armenian.DG	Kars (ancestors from Kars, born in Akhuzyan)	Armenia	40.6045	43.1008	Shotgun.diploid	45.36	1119554	M	R-A12337	R1b1a1b1b	..	PASS	SGDP, Fully Public
S_Mala-3.DG	S_Mala-3	S_Mala-3	MallickNature2016	Modern	0	0	present	Mala.DG	Visakhapatnam	India	17.72	83.32	Shotgun.diploid	47.5	1119999	M	H-M6214	H3b1	..	PASS	SGDP, Fully Public
S_Dusun-1.DG	Dusun22	Dusun22	MallickNature2016	Modern	0	0	present	Dusun.DG	Tutong District, Lamunin	Brunei	4.7	114.7	Shotgun.diploid	50.55	1119810	F	n/a (female)	n/a (female)	..	PASS	SGDP, Fully Public
S_Mansi-1.DG	Mansi79	Mansi79	MallickNature2016	Modern	0	0	present	Mansi.DG	Sos'va river, Western Siberia	Russia	63.8	61.45	Shotgun.diploid	38.86	1120398	M	N-Y23785	N1a2b~	..	PASS	SGDP, Fully Public
S_Masai-1.DG	NA21490	NA21490	MallickNature2016	Modern	0	0	present	Masai.DG	Kinyawa	Kenya	-1.5	35.2	Shotgun.diploid	47.62	1119575	M	E-Y66831	E1b1b1b2b2a1	..	PASS	SGDP, Fully Public
S_Papuan-7.DG	HGDP00548	HGDP00548	SkoglundNature2015	Modern	0	0	present	Papuan.DG	New Guinea, Iatmul and Kwoma societies of the Middle Sepik River region	Papua New Guinea	-4	143	Shotgun.diploid	48.76	1119624	M	M-B256	M1a1a3b	..	PASS	SGDP, Fully Public
S_She-2.DG	HGDP01333	HGDP01333	MallickNature2016	Modern	0	0	present	She.DG	..	China	27	119	Shotgun.diploid	47.79	1118762	M	O-F14904	O2a2a1a2a1a1a2a1	..	PASS	SGDP, Fully Public
S_BantuTswana-2.DG	HGDP01034	HGDP01034	MallickNature2016	Modern	0	0	present	BantuTswana.DG	..	BotswanaOrNamibia	-28	24	Shotgun.diploid	38.73	1119374	M	E-Z5968	E1b1a1a1a1c1a1a3c2b	..	PASS	SGDP, Fully Public
S_Eskimo_Naukan-1.DG	Nesk_22	Nesk_22	MallickNature2016	Modern	0	0	present	Eskimo_Naukan.DG	Big Diomide Island, Chukchi Peninsula	Russia	66.02	169.71	Shotgun.diploid	49.09	1120006	F	n/a (female)	n/a (female)	..	PASS	SGDP, Fully Public
S_Yemenite_Jew-1.DG	YemeniteJew4695	YemeniteJew4695	MallickNature2016	Modern	0	0	present	Jew_Yemenite.DG	..	Yemen	15.35	44.2	Shotgun.diploid	51.6	1118245	F	n/a (female)	n/a (female)	..	PASS	SGDP, Fully Public
T_Bakola-2.DG	T_Bakola-2	T_Bakola-2	FanGenomeBiology2019	Modern	0	0	present	Bakola.DG	Bipindi	Cameroon	3.125	10.625	Shotgun.diploid	42	1119119	F	n/a (female)	n/a (female)	..	PASS	SGDP, Signed Letter Only
S_Luo-1.DG	Ayodo_430C	Ayodo_430C	MallickNature2016	Modern	0	0	present	Luo.DG	BondoDistrict	Kenya	-0.1	34.3	Shotgun.diploid	38.27	1109956	M	E-Y37091	E1b1b1a1a1b2~	..	PASS	SGDP, Fully Public
S_Turkish-2.DG	S_Turkish-2	S_Turkish-2	MallickNature2016	Modern	0	0	present	Turkish.DG	Kayseri	Turkey	38.7333	35.4833	Shotgun.diploid	44.31	1119238	F	n/a (female)	n/a (female)	..	PASS	SGDP, Fully Public
T_Fulani-1.DG	T_Fulani-1	T_Fulani-1	FanGenomeBiology2019	Modern	0	0	present	Fulani.DG	Saah	Cameroon	11.13	14.13	Shotgun.diploid	37	1119982	F	n/a (female)	n/a (female)	..	PASS	SGDP, Signed Letter Only
S_Turkish-1.DG	S_Turkish-1	S_Turkish-1	MallickNature2016	Modern	0	0	present	Turkish.DG	Kayseri	Turkey	38.7333	35.4833	Shotgun.diploid	44.86	1119929	M	R-BY11117	R1b1a1b1a1a2c1a5c2	..	PASS	SGDP, Fully Public
S_Punjabi-3.DG	HG02790	HG02790	MallickNature2016	Modern	0	0	present	Punjabi.DG	Lahore	Pakistan	31.5	74.3	Shotgun.diploid	33.86	1120491	F	n/a (female)	n/a (female)	..	PASS	SGDP, Fully Public
S_Esan-2.DG	HG02943	HG02943	MallickNature2016	Modern	0	0	present	Esan.DG	..	Nigeria	6.5	6	Shotgun.diploid	41.38	1117892	F	n/a (female)	n/a (female)	..	PASS	SGDP, Fully Public
S_Spanish-2.DG	HG01504	HG01504	MallickNature2016	Modern	0	0	present	Spanish.DG	Castilla la Mancha	Spain	39.9	-4	Shotgun.diploid	42.97	1116531	F	n/a (female)	n/a (female)	..	PASS	SGDP, Fully Public
T_Ngumba-1.DG	T_Ngumba-1	T_Ngumba-1	FanGenomeBiology2019	Modern	0	0	present	Ngumba.DG	Lambi	Cameroon	3	10.5	Shotgun.diploid	36	1119857	M	E-P116	E1b1a1a1a1c1a1a3a1a1a	..	PASS	SGDP, Signed Letter Only
T_Rendille-1.DG	T_Rendille-1	T_Rendille-1	FanGenomeBiology2019	Modern	0	0	present	Rendille.DG	Kargi	Kenya	2.56306	37.7161	Shotgun.diploid	45	1120328	M	E-Y18629	E1b1b1a1a1b1a2a1~	..	PASS	SGDP, Signed Letter Only
T_Iraqw-2.DG	T_Iraqw-2	T_Iraqw-2	FanGenomeBiology2019	Modern	0	0	present	Iraqw.DG	Mbuga Nyekundu	Tanzania	-3.72889	35.4914	Shotgun.diploid	37	1119104	M	B-M8357	B2b1a1~	..	PASS	SGDP, Signed Letter Only
S_Iranian-2.DG	iran11	iran11	MallickNature2016	Modern	0	0	present	Iranian.DG	Iran migrants sampled in Kuwait	Iran	35.5859	51.46	Shotgun.diploid	45.78	1120230	M	E-V2418	E1b1b1a1b2	..	PASS	SGDP, Fully Public
S_Papuan-8.DG	HGDP00549	HGDP00549	SkoglundNature2015	Modern	0	0	present	Papuan.DG	New Guinea, Iatmul and Kwoma societies of the Middle Sepik River region	Papua New Guinea	-4	143	Shotgun.diploid	45.06	1118670	M	M-B256	M1a1a3b	..	PASS	SGDP, Fully Public
S_Lemande-1.DG	S_Lemande-1	S_Lemande-1	MallickNature2016	Modern	0	0	present	Lemande.DG	Tobagne	Cameroon	4.5	11.08	Shotgun.diploid	39.94	1118873	F	n/a (female)	n/a (female)	..	PASS	SGDP, Fully Public
S_Aleut-1.DG	Ale22	Ale22	MallickNature2016	Modern	0	0	present	Aleut.DG	Nikolskoye, Commander Islands	Russia	55.18	166	Shotgun.diploid	46.46	1119870	M	J-Y21500	I1a1b2a~	..	PASS	SGDP, Fully Public
S_Lemande-2.DG	S_Lemande-2	S_Lemande-2	MallickNature2016	Modern	0	0	present	Lemande.DG	Tobagne	Cameroon	4.5	11.08	Shotgun.diploid	40.97	1119566	M	E-CTS9106	E1b1a1a1a1c1a1a3a1a1	..	PASS	SGDP, Fully Public
S_BantuKenya-1.DG	HGDP01417	HGDP01417	MallickNature2016	Modern	0	0	present	BantuKenya.DG	..	Kenya	-3	37	Shotgun.diploid	49.19	1118151	M	E-Y25288	E2b1a1~	..	PASS	SGDP, Fully Public
S_Greek-2.DG	NA17374	NA17374	MallickNature2016	Modern	0	0	present	Greek_2.DG	..	Greece	37.9667	23.7167	Shotgun.diploid	45.48	1118428	M	G-PF3345	G2a2b2a1a1	..	PASS	SGDP, Fully Public
S_Khomani_San-1.DG	S_Khomani_San-1	S_Khomani_San-1	MallickNature2016	Modern	0	0	present	Khomani_San.DG	Andriesvale, Northern Cape, South Africa	South Africa	-27	20.75	Shotgun.diploid	47.38	1119175	F	n/a (female)	n/a (female)	..	PASS	SGDP, Fully Public
S_North_Ossetian-1.DG	NorthOssetia12	NorthOssetia12	MallickNature2016	Modern	0	0	present	Russia_NorthOssetian.DG	Vladikavkaz, Republic of North Ossetia Alania	Russia	43.0167	44.65	Shotgun.diploid	43.13	1120173	M	J-Y25817	J2a1	..	PASS	SGDP, Fully Public
S_Jordanian-1.DG	Jordan445	Jordan445	MallickNature2016	Modern	0	0	present	Jordanian.DG	Jordan migrants sampled in Kuwait	Jordan	32.0546	35.9143	Shotgun.diploid	46.13	1118297	M	J-S15572	J2a1	..	PASS	SGDP, Fully Public
S_Yemenite_Jew-2.DG	YemeniteJew5433	YemeniteJew5433	MallickNature2016	Modern	0	0	present	Jew_Yemenite.DG	..	Yemen	15.35	44.2	Shotgun.diploid	55.85	1119677	M	T-Y79493	T1a1a1b2b	..	PASS	SGDP, Fully Public
T_Tibetan-1.DG	T_Tibetan-1	T_Tibetan-1	MallickNature2016	Modern	0	0	present	Tibetan.DG	Gorkha District	Nepal	28.8833	84.3083	Shotgun.diploid	44.17	1119160	F	n/a (female)	n/a (female)	..	PASS	SGDP, Signed Letter Only
S_Orcadian-1.DG	HGDP00798	HGDP00798	MallickNature2016	Modern	0	0	present	Orcadian.DG	..	United Kingdom	59	-3	Shotgun.diploid	40.22	1119218	M	R-Y26648	R1b1a1b1a1a1b1a1a	..	PASS	SGDP, Fully Public
S_Miao-1.DG	HGDP01191	HGDP01191	MallickNature2016	Modern	0	0	present	Miao.DG	..	China	28	109	Shotgun.diploid	34.95	1119193	M	O-F2758	O1b1a1a1a1a1a	..	PASS	SGDP, Fully Public
S_Basque-1.DG	HGDP01364	HGDP01364	MallickNature2016	Modern	0	0	present	Basque.DG	..	France	43	0	Shotgun.diploid	41.85	1119395	M	R-Y27974	R1b1a1b1a1a2a1a1a1	..	PASS	SGDP, Fully Public
S_Balochi-2.DG	HGDP00058	..	MallickNature2016	Modern	0	0	present	Balochi.DG	..	Pakistan	30.4987	66.5	Shotgun.diploid	42.88	1118330	M	L-Y61970	L1a2a1b2~	..	PASS	SGDP, Fully Public
S_Makrani-1.DG	HGDP00160	HGDP00160	MallickNature2016	Modern	0	0	present	Makrani.DG	..	Pakistan	26	64	Shotgun.diploid	42.97	1119172	M	J-Y15604	J2a1a4b	..	PASS	SGDP, Fully Public
S_Japanese-1.DG	HGDP00749	HGDP00749	MallickNature2016	Modern	0	0	present	Japanese.DG	..	Japan	37.85	139	Shotgun.diploid	83.23	1118595	M	O-CTS5672	O2a2b1a1a1a4a1	..	PASS	SGDP, Fully Public
S_Han-2.DG	HGDP00785	HGDP00785	MallickNature2016	Modern	0	0	present	Han.DG	..	China	48.4975	124	Shotgun.diploid	42.36	1117128	M	O-F18517	O1a1a1a1a1a1d1a1	..	PASS	SGDP, Fully Public
S_Punjabi-1.DG	HG02724	HG02724	MallickNature2016	Modern	0	0	present	Punjabi.DG	Lahore	Pakistan	31.5	74.3	Shotgun.diploid	34.65	1119219	M	J-Z7507	J2a1a1a2a	..	PASS	SGDP, Fully Public
S_Palestinian-1.DG	HGDP00722	HGDP00722	MallickNature2016	Modern	0	0	present	Palestinian.DG	Central	Israel	32	35	Shotgun.diploid	45.9	1119647	M	E-PH430	E1b1b1a1b2a2~	..	PASS	SGDP, Fully Public
S_Maori-1.DG	S_Maori-1	S_Maori-1	MallickNature2016	Modern	0	0	present	Maori.DG	..	New Zealand	-41.2833	174.45	Shotgun.diploid	36.96	1118220	M	I-Y64939	I2a1b1a1a1b	..	PASS	SGDP, Fully Public
S_Norwegian-1.DG	S_Norwegian-1	S_Norwegian-1	MallickNature2016	Modern	0	0	present	Norwegian.DG	..	Norway	..	..	Shotgun.diploid	49.55	1118838	U	n/a (sex unknown)	n/a (sex unknown)	..	PASS	SGDP, Fully Public
S_Ulchi-2.DG	Ul5	Ul5	MallickNature2016	Modern	0	0	present	Ulchi.DG	Bogorodskoe, Lower Amur	Russia	52.37	140.45	Shotgun.diploid	41.02	1119165	F	n/a (female)	n/a (female)	..	PASS	SGDP, Fully Public
S_Mende-1.DG	HG03078	HG03078	MallickNature2016	Modern	0	0	present	Mende.DG	..	Sierra Leone	8.5	-13.2	Shotgun.diploid	40.37	1119078	M	E-Z6012	E1b1a1a1a1c2c3a	..	PASS	SGDP, Fully Public
S_Gambian-1.DG	HG02464	HG02464	MallickNature2016	Modern	0	0	present	Gambian.DG	Western District	Gambia	13.4531	-16.5775	Shotgun.diploid	40.34	1118602	M	E-CTS3274	E1b1a1a1a1c2c	..	PASS	SGDP, Fully Public
S_Saharawi-1.DG	S_Saharawi-1	S_Saharawi-1	MallickNature2016	Modern	0	0	present	Saharawi.DG	Close to the Algerian border	Western Sahara (Morocco)	27.3	-8.9	Shotgun.diploid	47.08	1120109	M	E-MZ48	E1b1b1b1a1n~	..	PASS	SGDP, Fully Public
S_Kyrgyz-2.DG	S_Kyrgyz-2	S_Kyrgyz-2	MallickNature2016	Modern	0	0	present	Kyrgyz_Kyrgyzstan.DG	Bishkek	Kyrgyzstan	42.8667	74.6167	Shotgun.diploid	38.86	1119617	F	n/a (female)	n/a (female)	..	PASS	SGDP, Fully Public
S_Georgian-2.DG	mg31	mg31	MallickNature2016	Modern	0	0	present	Georgian.DG	Zugdidi in Megrelia	Georgia	42.5	41.85	Shotgun.diploid	33.95	1120449	M	J-Y25815	J2a1	..	PASS	SGDP, Fully Public
S_Papuan-3.DG	HGDP00541	HGDP00541	SkoglundNature2015	Modern	0	0	present	Papuan.DG	New Guinea, Iatmul and Kwoma societies of the Middle Sepik River region	Papua New Guinea	-4	143	Shotgun.diploid	33.59	1118510	M	M-Y26301	M1a	..	PASS	SGDP, Fully Public
S_Ju_hoan_North-3.DG	HGDP01032	HGDP01032	MallickNature2016	Modern	0	0	present	Ju_hoan_North.DG	..	Namibia	-18.9373	21.4524	Shotgun.diploid	37.24	1117915	M	B-Y25096	B2b1	..	PASS	SGDP, Fully Public
BR_Kashmiri_Pandit-1.DG	BR_Kashmiri_Pandit-1	BR_Kashmiri_Pandit-1	MallickNature2016	Modern	0	0	present	Kashmiri_Pandit.DG	Draw, Jammu and Kashmir	India	34.4333	75.75	Shotgun.diploid	36.58	1117742	M	Q-Y16849	Q1a2a2~	..	PASS	SGDP, Signed Letter only distribution
S_Tu-2.DG	HGDP01355	HGDP01355	MallickNature2016	Modern	0	0	present	Tu.DG	..	China	36	101	Shotgun.diploid	38.48	1118298	F	n/a (female)	n/a (female)	..	PASS	SGDP, Fully Public
S_Sardinian-2.DG	HGDP01078	HGDP01078	MallickNature2016	Modern	0	0	present	Sardinian.DG	Sardinia	Italy	40	9	Shotgun.diploid	34.77	1118627	F	n/a (female)	n/a (female)	..	PASS	SGDP, Fully Public
S_Pathan-2.DG	HGDP00232	HGDP00232	MallickNature2016	Modern	0	0	present	Pathan.DG	..	Pakistan	33.487	70.5	Shotgun.diploid	42.16	1118391	F	n/a (female)	n/a (female)	..	PASS	SGDP, Fully Public
S_Chechen-1.DG	ch113	ch113	MallickNature2016	Modern	0	0	present	Chechen.DG	Grozny, Chechen Republic	Russia	43.3333	45.65	Shotgun.diploid	43.16	1118864	M	J-ZS11316	I1a1b1a4a1a1b1a2a~	..	PASS	SGDP, Fully Public
S_Abkhasian-2.DG	S_Abkhasian-2	S_Abkhasian-2	MallickNature2016	Modern	0	0	present	Russia_Abkhasian.DG	Sukhum	Russia	43.0033	41.0153	Shotgun.diploid	38.86	1119154	M	J-Y30811	J2a1a1a2b2a3b1a1a2~	..	PASS	SGDP, Fully Public
S_Xibo-1.DG	HGDP01250	HGDP01250	MallickNature2016	Modern	0	0	present	Xibo.DG	..	China	43.4979	81.5	Shotgun.diploid	36.61	1116274	M	C-B469	C2a1a2a1a	..	PASS	SGDP, Fully Public
S_Somali-1.DG	Ayodo_81S	Ayodo_81S	MallickNature2016	Modern	0	0	present	Somali.DG	Garissa	Kenya	5.6	48.3	Shotgun.diploid	41.91	1119076	F	n/a (female)	n/a (female)	..	PASS	SGDP, Fully Public
S_Icelandic-1.DG	NA15761	NA15761	MallickNature2016	Modern	0	0	present	Icelandic.DG	..	Iceland	64.1333	-21.9333	Shotgun.diploid	38.34	1118417	F	n/a (female)	n/a (female)	..	PASS	SGDP, Fully Public
S_Gambian-2.DG	HG02574	HG02574	MallickNature2016	Modern	0	0	present	Gambian.DG	Western District	Gambia	13.4531	-16.5775	Shotgun.diploid	38.92	1117588	F	n/a (female)	n/a (female)	..	PASS	SGDP, Fully Public
S_Mende-2.DG	HG03085	HG03085	MallickNature2016	Modern	0	0	present	Mende.DG	..	Sierra Leone	8.5	-13.2	Shotgun.diploid	37.44	1118229	F	n/a (female)	n/a (female)	..	PASS	SGDP, Fully Public
S_Ulchi-1.DG	Ul31	Ul31	MallickNature2016	Modern	0	0	present	Ulchi.DG	Nizhniy Gavan, Lower Amur	Russia	52.43	140.42	Shotgun.diploid	43.3	1118897	F	n/a (female)	n/a (female)	..	PASS	SGDP, Fully Public
S_Saami-1.DG	S_Saami-1	S_Saami-1	MallickNature2016	Modern	0	0	present	Saami.DG	Utsjoki	Finland	69.91	27.03	Shotgun.diploid	50.08	1119750	F	n/a (female)	n/a (female)	..	PASS	SGDP, Fully Public
S_Madiga-2.DG	S_Madiga-2	S_Madiga-2	MallickNature2016	Modern	0	0	present	Madiga.DG	Visakhapatnam	India	17.72	83.32	Shotgun.diploid	48.95	1119764	M	J-ZS292	J2b2a2b2b1b~	..	PASS	SGDP, Fully Public
S_Tubalar-1.DG	Tuba19	Tuba19	MallickNature2016	Modern	0	0	present	Tubalar.DG	Artybash and Kebezen, Altai-Sayan Upland	Russia	51.1333	87	Shotgun.diploid	39.27	1119384	F	n/a (female)	n/a (female)	..	PASS	SGDP, Fully Public
S_English-2.DG	HG00128	HG00128	MallickNature2016	Modern	0	0	present	English.DG	England, Kent	United Kingdom	51.19	0.73	Shotgun.diploid	45.54	1116731	F	n/a (female)	n/a (female)	..	PASS	SGDP, Fully Public
S_Luhya-1.DG	NA19023	NA19023	MallickNature2016	Modern	0	0	present	Luhya.DG	Webuye	Kenya	1.3	36.8	Shotgun.diploid	38.91	1117876	F	n/a (female)	n/a (female)	..	PASS	SGDP, Fully Public
S_Saami-2.DG	S_Saami-2	S_Saami-2	MallickNature2016	Modern	0	0	present	Saami.DG	Utsjoki	Finland	69.91	27.03	Shotgun.diploid	45.02	1120268	M	N-Y22091	N1a1a1a1a2a1a1~	..	PASS	SGDP, Fully Public
S_Dai-1.DG	HGDP01314	HGDP01314	MallickNature2016	Modern	0	0	present	Dai.DG	..	China	21	100	Shotgun.diploid	49.51	1119088	F	n/a (female)	n/a (female)	..	PASS	SGDP, Fully Public
S_Samaritan-1.DG	S_Samaritan-1	S_Samaritan-1	MallickNature2016	Modern	0	0	present	Samaritan.DG	Mount Gerizim	Israel	32.2034	35.2701	Shotgun.diploid	41.64	1115276	M	J-Y23162	J2a1a1a2b2a3b1a1b1a2~	..	PASS	SGDP, Fully Public
S_Palestinian-2.DG	HGDP00725	HGDP00725	MallickNature2016	Modern	0	0	present	Palestinian.DG	Central	Israel	32	35	Shotgun.diploid	41.82	1119190	F	n/a (female)	n/a (female)	..	PASS	SGDP, Fully Public
S_Mozabite-1.DG	HGDP01253	HGDP01253	MallickNature2016	Modern	0	0	present	Mozabite.DG	..	Algeria	32	3	Shotgun.diploid	37.87	1119147	M	E-Y77724	E1b1b1b1a1	..	PASS	SGDP, Fully Public
S_Hezhen-1.DG	HGDP01240	HGDP01240	MallickNature2016	Modern	0	0	present	Hezhen.DG	..	China	47.4976	133.5	Shotgun.diploid	42.73	1119927	M	O-Y26377	O1b2a1a2a1	..	PASS	SGDP, Fully Public
S_Druze-2.DG	HGDP00597	HGDP00597	MallickNature2016	Modern	0	0	present	Druze.DG	Carmel	Israel	32	35	Shotgun.diploid	44.56	1114457	M	J-Y62676	J1a2a1a2d2b2b2c4d2a2a5a1a~	..	PASS	SGDP, Fully Public
S_Cambodian-1.DG	HGDP00717	HGDP00717	MallickNature2016	Modern	0	0	present	Cambodian.DG	..	Cambodia	12	105	Shotgun.diploid	42.94	1119301	M	O-YP3930	O1b1a1a1	..	PASS	SGDP, Fully Public
S_Biaka-1.DG	HGDP00457	HGDP00457	MallickNature2016	Modern	0	0	present	Biaka.DG	..	Central African Republic	4	17	Shotgun.diploid	44.08	1118785	M	B-Y64917	B2a1a1a1a2	..	PASS	SGDP, Fully Public
S_Hungarian-2.DG	NA15202	NA15202	MallickNature2016	Modern	0	0	present	Hungarian.DG	..	Hungary	47.5	19.1	Shotgun.diploid	40.73	1117839	M	I-A2064	I1a2a1a1a5a1a2a~	..	PASS	SGDP, Fully Public
T_Mada-2.DG	T_Mada-2	T_Mada-2	FanGenomeBiology2019	Modern	0	0	present	Mada.DG	Mayo-Uldeme	Cameroon	10.83	14.16	Shotgun.diploid	50	1119333	M	R-FT57612	R1b1b2a2a	..	PASS	SGDP, Signed Letter Only
S_Kapu-2.DG	S_Kapu-2	S_Kapu-2	MallickNature2016	Modern	0	0	present	Kapu.DG	Visakhapatnam	India	17.72	83.32	Shotgun.diploid	52.32	1119737	M	L-Y34006	L1a1b2a	..	PASS	SGDP, Fully Public
S_Bulgarian-1.DG	BulgarianB4	BulgarianB4	MallickNature2016	Modern	0	0	present	Bulgarian.DG	Plovdiv	Bulgaria	42.1634	24.7412	Shotgun.diploid	42.71	1114859	M	J-Y80036	J2b2a1a1a1a1a2a2~	..	PASS	SGDP, Fully Public
S_Burmese-1.DG	Burm16	Burm16	MallickNature2016	Modern	0	0	present	Burmese.DG	Mandalay (sampled in Singapore)	Myanmar	21.975	96.0833	Shotgun.diploid	57.19	1119425	M	O-MF1155	O2a1b1a2a1a3	..	PASS	SGDP, Fully Public
S_Tlingit-1.DG	Ale32	Ale32	MallickNature2016	Modern	0	0	present	Aleut_o1.DG	Petropavlovsk-Kamchatski, Commander Islands	Russia	53	158.65	Shotgun.diploid	44.97	1120417	M	N-B226	N1a2b2b1~	..	PASS	SGDP, Fully Public
S_BantuHerero-1.DG	HGDP01028	HGDP01028	MallickNature2016	Modern	0	0	present	BantuHerero.DG	..	BotswanaOrNamibia	-22	19	Shotgun.diploid	44.71	1118111	M	E-Y28119	E1b1a1a1a1a3~	..	PASS	SGDP, Fully Public
S_Lahu-2.DG	HGDP01320	HGDP01320	MallickNature2016	Modern	0	0	present	China_Lahu.DG	..	China	22	100	Shotgun.diploid	58.14	1119028	M	F2	F2	..	PASS	SGDP, Fully Public
T_Iraqw-1.DG	T_Iraqw-1	T_Iraqw-1	FanGenomeBiology2019	Modern	0	0	present	Iraqw.DG	Seloto	Tanzania	-3.72889	35.4914	Shotgun.diploid	39	1119658	F	n/a (female)	n/a (female)	..	PASS	SGDP, Signed Letter Only
T_Rendille-2.DG	T_Rendille-2	T_Rendille-2	FanGenomeBiology2019	Modern	0	0	present	Rendille.DG	Kargi	Kenya	2.56306	37.7161	Shotgun.diploid	44	1120067	F	n/a (female)	n/a (female)	..	PASS	SGDP, Signed Letter Only
T_Ngumba-2.DG	T_Ngumba-2	T_Ngumba-2	FanGenomeBiology2019	Modern	0	0	present	Ngumba.DG	Lambi	Cameroon	3	10.5	Shotgun.diploid	41	1119899	M	B-Y10394	B2a	..	PASS	SGDP, Signed Letter Only
BR_Onge-1.DG	Onge14	Onge14	MallickNature2016	Modern	0	0	present	Onge.DG	Andaman and Nicobar	India	11.6667	92.65	Shotgun.diploid	42.38	1112423	F	n/a (female)	n/a (female)	..	PASS	SGDP, Signed Letter only distribution
S_North_Ossetian-2.DG	NorthOssetia5	NorthOssetia5	MallickNature2016	Modern	0	0	present	Russia_NorthOssetian.DG	Vladikavkaz, Republic of North Ossetia Alania	Russia	43.0167	44.65	Shotgun.diploid	46.29	1116343	M	J-Y184421	J2a1a1a2b2a3a1~	..	PASS	SGDP, Fully Public
S_BantuKenya-2.DG	HGDP01414	HGDP01414	MallickNature2016	Modern	0	0	present	BantuKenya.DG	..	Kenya	-3	37	Shotgun.diploid	37.87	1116630	F	n/a (female)	n/a (female)	..	PASS	SGDP, Fully Public
S_Bougainville-1.DG	HGDP00660	HGDP00660	MallickNature2016	Modern	0	0	present	Bougainville.DG	Bougainville Island	Papua New Guinea	-6	155	Shotgun.diploid	41.72	1065064	F	n/a (female)	n/a (female)	..	PASS	SGDP, Fully Public
S_Adygei-2.DG	HGDP01401	HGDP01401	MallickNature2016	Modern	0	0	present	Adygei.DG	Krasnodar	Russia	44	39	Shotgun.diploid	35.33	1117652	F	n/a (female)	n/a (female)	..	PASS	SGDP, Fully Public
S_Bergamo-2.DG	HGDP01172	HGDP01172	MallickNature2016	Modern	0	0	present	Bergamo.DG	Bergamo	Italy	46	10	Shotgun.diploid	80.02	1118607	F	n/a (female)	n/a (female)	..	PASS	SGDP, Fully Public
S_Lahu-1.DG	HGDP01323	HGDP01323	MallickNature2016	Modern	0	0	present	China_Lahu.DG	..	China	22	100	Shotgun.diploid	38.44	1118375	F	n/a (female)	n/a (female)	..	PASS	SGDP, Fully Public
S_French-2.DG	HGDP00526	HGDP00526	MallickNature2016	Modern	0	0	present	French.DG	..	France	46	2	Shotgun.diploid	40.2	1116814	F	n/a (female)	n/a (female)	..	PASS	SGDP, Fully Public
S_Mbuti-2.DG	HGDP00476	HGDP00476	MallickNature2016	Modern	0	0	present	Mbuti.DG	..	Congo	1	29	Shotgun.diploid	38.3	1118300	F	n/a (female)	n/a (female)	..	PASS	SGDP, Fully Public
S_Naxi-3.DG	HGDP01345	HGDP01345	MallickNature2016	Modern	0	0	present	Naxi.DG	..	China	26	100	Shotgun.diploid	42.06	1119315	F	n/a (female)	n/a (female)	..	PASS	SGDP, Fully Public
T_Bedzan-2.DG	T_Bedzan-2	T_Bedzan-2	FanGenomeBiology2019	Modern	0	0	present	Bedzan.DG	Nditam, Bedzan sampling location	Cameroon	5.25	11.33	Shotgun.diploid	42	1118975	F	n/a (female)	n/a (female)	..	PASS	SGDP, Signed Letter Only
T_Laka-2.DG	T_Laka-2	T_Laka-2	FanGenomeBiology2019	Modern	0	0	present	Laka.DG	Bessao	Chad	8.31514	16.1547	Shotgun.diploid	37	1117290	F	n/a (female)	n/a (female)	..	PASS	SGDP, Signed Letter Only
T_Baka-2.DG	T_Baka-2	T_Baka-2	FanGenomeBiology2019	Modern	0	0	present	Baka.DG	Yen Oveng	Cameroon	2.5	12.666	Shotgun.diploid	42	1119819	F	n/a (female)	n/a (female)	..	PASS	SGDP, Signed Letter Only
S_Mozabite-2.DG	HGDP01274	HGDP01274	MallickNature2016	Modern	0	0	present	Mozabite.DG	..	Algeria	32	3	Shotgun.diploid	40.12	1119047	F	n/a (female)	n/a (female)	..	PASS	SGDP, Fully Public
S_Palestinian-3.DG	HGDP00737	HGDP00737	MallickNature2016	Modern	0	0	present	Palestinian.DG	Central	Israel	32	35	Shotgun.diploid	40.27	1118337	F	n/a (female)	n/a (female)	..	PASS	SGDP, Fully Public
S_Bulgarian-2.DG	BulgarianC1	BulgarianC1	MallickNature2016	Modern	0	0	present	Bulgarian.DG	Plovdiv	Bulgaria	42.1634	24.7412	Shotgun.diploid	37.52	1114912	M	E-FGC33614	E1b1b1a1b1a10g~	..	PASS	SGDP, Fully Public
S_Yoruba-1.DG	HGDP00928	HGDP00928	SkoglundNature2015	Modern	0	0	present	Yoruba.DG	..	Nigeria	7.4	3.9	Shotgun.diploid	35.98	1118926	F	n/a (female)	n/a (female)	..	PASS	SGDP, Fully Public
S_Georgian-1.DG	mg27	mg27	MallickNature2016	Modern	0	0	present	Georgian.DG	Zugdidi in Megrelia	Georgia	42.5	41.85	Shotgun.diploid	42.73	1120277	M	G-Z31461	G2a1a1a1a1a1a1a2a1	..	PASS	SGDP, Fully Public
S_Khonda_Dora-1.DG	S_Khonda_Dora-1	S_Khonda_Dora-1	MallickNature2016	Modern	0	0	present	Khonda_Dora.DG	..	India	18.33	82.87	Shotgun.diploid	49.29	1119918	M	O-Y9033	O1b1a1a1	..	PASS	SGDP, Fully Public
S_Mala-2.DG	S_Mala-2	S_Mala-2	MallickNature2016	Modern	0	0	present	Mala.DG	Visakhapatnam	India	17.72	83.32	Shotgun.diploid	48.87	1119843	M	R-Y895	R1a1a1b2a1a1a1f~	..	PASS	SGDP, Fully Public
T_Kikuyu-1.DG	T_Kikuyu-1	T_Kikuyu-1	FanGenomeBiology2019	Modern	0	0	present	Kikuyu.DG	Mariashoni, Kikuyu sampling location	Kenya	0.360415	35.5817	Shotgun.diploid	38	1119664	F	n/a (female)	n/a (female)	..	PASS	SGDP, Signed Letter Only
T_Agaw-1.DG	T_Agaw-1	T_Agaw-1	FanGenomeBiology2019	Modern	0	0	present	Agaw.DG	Sankit Ledeta	Ethiopia	11	36.91	Shotgun.diploid	56	1119824	M	A-Y156153	A1b1b2b	..	PASS	SGDP, Signed Letter Only
T_Bulala-1.DG	T_Bulala-1	T_Bulala-1	FanGenomeBiology2019	Modern	0	0	present	Bulala.DG	Lac Fitri	Chad	12.898	17.429	Shotgun.diploid	48	1119800	M	R-V69	R1b1b2a2a1	..	PASS	SGDP, Signed Letter Only
S_Hezhen-2.DG	HGDP01242	HGDP01242	MallickNature2016	Modern	0	0	present	Hezhen.DG	..	China	47.4976	133.5	Shotgun.diploid	40.54	1118097	F	n/a (female)	n/a (female)	..	PASS	SGDP, Fully Public
S_Naxi-1.DG	HGDP01338	HGDP01338	MallickNature2016	Modern	0	0	present	Naxi.DG	..	China	26	100	Shotgun.diploid	41.35	1118188	M	O-F14665	O2a2b1a1a1a4a	..	PASS	SGDP, Fully Public
S_Papuan-14.DG	HGDP00554	HGDP00554	SkoglundNature2015	Modern	0	0	present	Papuan.DG	New Guinea, Iatmul and Kwoma societies of the Middle Sepik River region	Papua New Guinea	-4	143	Shotgun.diploid	35.15	1118823	F	n/a (female)	n/a (female)	..	PASS	SGDP, Fully Public
S_Papuan-4.DG	HGDP00543	HGDP00543	SkoglundNature2015	Modern	0	0	present	Papuan.DG	New Guinea, Iatmul and Kwoma societies of the Middle Sepik River region	Papua New Guinea	-4	143	Shotgun.diploid	48.45	1118633	M	S-M230	S1a1b	..	PASS	SGDP, Fully Public
S_Masai-2.DG	NA21581	NA21581	MallickNature2016	Modern	0	0	present	Masai.DG	Kinyawa	Kenya	-1.5	35.2	Shotgun.diploid	38.84	1118800	M	E-Y25335	E2a1~	..	PASS	SGDP, Fully Public
S_Papuan-6.DG	HGDP00547	HGDP00547	SkoglundNature2015	Modern	0	0	present	Papuan.DG	New Guinea, Iatmul and Kwoma societies of the Middle Sepik River region	Papua New Guinea	-4	143	Shotgun.diploid	43.9	1118542	M	C-Y25126	C1b2a1c2a	..	PASS	SGDP, Fully Public
S_Chukchi-1.DG	S_Chukchi-1	S_Chukchi-1	MallickNature2016	Modern	0	0	present	Chukchi.DG	Sireniki, Chukchi Peninsula, First sampling location	Russia	69	169	Shotgun.diploid	47.09	1120162	M	R-YP940	R1a1a1b1a2b3a1a1b1	..	PASS	SGDP, Fully Public
S_Khomani_San-2.DG	S_Khomani_San-2	S_Khomani_San-2	MallickNature2016	Modern	0	0	present	Khomani_San.DG	Andriesvale, Northern Cape, South Africa	South Africa	-27	20.75	Shotgun.diploid	51.72	1119934	F	n/a (female)	n/a (female)	..	PASS	SGDP, Fully Public
S_Japanese-3.DG	S_Japanese-3	S_Japanese-3	MallickNature2016	Modern	0	0	present	Japanese.DG	Tokyo	Japan	37.85	139.001	Shotgun.diploid	48.34	1119554	M	D-CTS6909	D1a2a1c1a1a	..	PASS	SGDP, Fully Public
S_Mbuti-1.DG	HGDP00474	HGDP00474	MallickNature2016	Modern	0	0	present	Mbuti.DG	..	Congo	1	29	Shotgun.diploid	41.77	1113571	M	E-Y25272	E1b1a1a1a2a1a3a1d~	..	PASS	SGDP, Fully Public
S_Papuan-11.DG	HGDP00555	HGDP00555	SkoglundNature2015	Modern	0	0	present	Papuan.DG	New Guinea, Iatmul and Kwoma societies of the Middle Sepik River region	Papua New Guinea	-4	143	Shotgun.diploid	42.21	1118110	M	S-B255	S	..	PASS	SGDP, Fully Public
T_Sandawe-2.DG	Sandawe009	Sandawe009	FanGenomeBiology2019	Modern	0	0	present	Sandawe.DG	Motto, Kondoa, Dom	Tanzania	-5.5	35.5	Shotgun.diploid	42	1118823	F	n/a (female)	n/a (female)	..	PASS	SGDP, Signed Letter Only
T_Elmolo-1.DG	T_Elmolo-1	T_Elmolo-1	FanGenomeBiology2019	Modern	0	0	present	Elmolo.DG	Layeni	Kenya	2.98583	36.9139	Shotgun.diploid	31	1116040	M	E-Z1704	E1b1a1a1a1c1a1	..	PASS	SGDP, Signed Letter Only
T_Sengwer-1.DG	T_Sengwer-1	T_Sengwer-1	FanGenomeBiology2019	Modern	0	0	present	Sengwer.DG	Kamoi	Kenya	1.1125	35.2567	Shotgun.diploid	47	1119671	F	n/a (female)	n/a (female)	..	PASS	SGDP, Signed Letter Only
S_Brahmin-2.DG	S_Brahmin-2	S_Brahmin-2	MallickNature2016	Modern	0	0	present	Brahmin.DG	Visakhapatnam	India	17.72	83.32	Shotgun.diploid	36.11	1119811	M	J-Y25793	J2a2a1a1a2a1~	..	PASS	SGDP, Fully Public
T_Amhara-2.DG	T_Amhara-2	T_Amhara-2	FanGenomeBiology2019	Modern	0	0	present	Amhara.DG	Debele	Ethiopia	9.6617	39.6993	Shotgun.diploid	52	1119728	F	n/a (female)	n/a (female)	..	PASS	SGDP, Signed Letter Only
S_Xibo-2.DG	HGDP01246	HGDP01246	MallickNature2016	Modern	0	0	present	Xibo.DG	..	China	43.4979	81.5	Shotgun.diploid	51.54	1118798	M	O-CTS335	O2a2b1a2a1a1b1b2b2a	..	PASS	SGDP, Fully Public
S_Even-2.DG	Nlk18	Nlk18	MallickNature2016	Modern	0	0	present	Even.DG	Djigda, Eastern Siberia	Russia	57.53	135.88	Shotgun.diploid	40.22	1119963	M	C-B89	C2a1a2a1a1a	..	PASS	SGDP, Fully Public
S_Saharawi-2.DG	S_Saharawi-2	S_Saharawi-2	MallickNature2016	Modern	0	0	present	Saharawi.DG	Close to the Algerian border	Western Sahara (Morocco)	27.3	-8.9	Shotgun.diploid	50.59	1119977	M	E-M4732	E1b1a1a1a	..	PASS	SGDP, Fully Public
S_Kyrgyz-1.DG	S_Kyrgyz-1	S_Kyrgyz-1	MallickNature2016	Modern	0	0	present	Kyrgyz_Kyrgyzstan.DG	Bishkek	Kyrgyzstan	42.8667	74.6167	Shotgun.diploid	48.53	1118066	M	R-F19018	R1a1a1b2a2a3b1a1~	..	PASS	SGDP, Fully Public
S_Albanian-1.DG	ALB212	ALB212	MallickNature2016	Modern	0	0	present	Albanian.DG	Tirana	Albania	41.33	19.83	Shotgun.diploid	36.15	1120101	F	n/a (female)	n/a (female)	..	PASS	SGDP, Fully Public
S_Korean-2.DG	NA00726	NA00726	MallickNature2016	Modern	0	0	present	Korean.DG	..	South Korea	37.6	127	Shotgun.diploid	53.33	1119590	F	n/a (female)	n/a (female)	..	PASS	SGDP, Fully Public
T_Fulani-2.DG	T_Fulani-2	T_Fulani-2	FanGenomeBiology2019	Modern	0	0	present	Fulani.DG	Saah	Cameroon	11.13	14.13	Shotgun.diploid	40	1119065	M	E-Y20285	E1a1a2	..	PASS	SGDP, Signed Letter Only
Altai_snpAD.DG	Altai	Denisova 5	Pruefer2017	Context: Date argued from as in Douka et al. Nature 2019	110450	11287	128050-88950 BCE	Altai_Neanderthal.DG	Denisova Cave, Altai	Russia	51.3975	84.6761	Shotgun.diploid	52	1061534	F	n/a (female)	n/a (female)	Neanderthal	PASS	..
Denisova_snpAD.DG	Denisova	Denisova 3	Pruefer2017	Context: Date argued from as in Douka et al. Nature 2019	63900	7101	74250-49650 BCE	Denisova.DG	Denisova Cave, Altai	Russia	51.3975	84.6761	Shotgun.diploid	31	1061350	F	n/a (female)	n/a (female)	..	PASS	..
Loschbour_snpAD.DG	I0001	Loschbour	Pruefer2017	Direct: IntCal20	8025	64	6221-5986 calBCE (7205±50 BP, OxA-7738)	Luxembourg_Loschbour.DG	Echternach	Luxembourg	49.81	6.4	Shotgun.diploid	22	1062011	M	..	..	U5b1a	PASS	..
UstIshim_snpAD.DG	Ust_Ishim	UstIshim	Pruefer2017	Direct: IntCal20; R_combine	44366	816	43980-40954 calBCE (41400±953 BP) [R_combine: (41400±1300 BP, OxA-25516); (41400±1400 BP, OxA-30190)]	Russia_Ust_Ishim.DG	Ust'-Ishim, Siberia	Russia	57.7	71.1	Shotgun.diploid	42	1062044	M	K2	K2	R*	PASS	..
Vindija_snpAD.DG	Vindija	Vindija 33.19	Pruefer2017	Direct: In the Supplement of the Vindija Neanderthal paper (Prufer et al. Science) it is written "Since the radiocarbon date reaches the limit of the calibration curve, the calibrated age is greater than 45.5 kBP with 95% confidence"	50000	4763	>43500 BCE (45300±2300 BP, OxA-32278)	Vindija_Neanderthal.DG	Vindija Cave	Croatia	46.2992	16.0706	Shotgun.diploid	30	1061414	F	n/a (female)	n/a (female)	..	PASS	..
Altai_published.DG	Altai	Denisova 5	PrueferNature2013	Context: Date argued from as in Douka et al. Nature 2019	110450	11287	128050-88950 BCE	Altai_Neanderthal_published.DG	Denisova Cave, Altai	Russia	51.409	84.689	Shotgun.diploid	52	1149663	F	n/a (female)	n/a (female)	Neanderthal	PASS	Literature
Denisova_published.DG	Denisova	Denisova 3	MeyerScience2012	Context: Date argued from as in Douka et al. Nature 2019	63900	7101	74250-49650 BCE	Denisova_published.DG	Denisova Cave, Altai	Russia	51.3975	84.6761	Shotgun.diploid	31	1149356	F	n/a (female)	n/a (female)	..	PASS	Literature
Loschbour_published.DG	I0001	Loschbour	LazaridisNature2014	Direct: IntCal20	8025	64	6221-5986 calBCE (7205±50 BP, OxA-7738)	Luxembourg_Loschbour_published.DG	Echternach	Luxembourg	49.81	6.4	Shotgun.diploid	22	1139327	M	..	..	U5b1a	PASS	Literature
Stuttgart_published.DG	I0018	LBK380(Stuttgart)	LazaridisNature2014	Direct: IntCal20	7168	70	5307-5071 calBCE (6246±30 BP, MAMS-24635)	Germany_EN_LBK_Stuttgart_published.DG	Baden-W√ºrttemberg, Stuttgart-M√ºhlhausen, Viesenhaeuser Hof	Germany	48.78	9.18	Shotgun.diploid	19	1130723	F	n/a (female)	n/a (female)	T2c1d1	PASS	SGDP, Fully Public
Ust_Ishim_published.DG	Ust_Ishim	UstIshim	FuNature2014	Direct: IntCal20; R_combine	44366	816	43980-40954 calBCE (41400±953 BP) [R_combine: (41400±1300 BP, OxA-25516); (41400±1400 BP, OxA-30190)]	Russia_Ust_Ishim_HG_published.DG	Ust'-Ishim, Siberia	Russia	57.7	71.1	Shotgun.diploid	42	1147829	M	K2	K2	R*	PASS	Literature
B_Dinka-3.DG	DNK07	DNK07	PrueferNature2013	Modern	0	0	present	Dinka.DG	Aweil	Sudan	8.78333	27.4	Shotgun.diploid	37.93	1110504	M	A-Y25085	A1b1b2b	..	PASS	SGDP version of Literature data
S_Bengali-2.DG	HG03007	HG03007	MallickNature2016	Modern	0	0	present	Bengali.DG	..	Bangladesh	23.7	90.4	Shotgun.diploid	34.11	1118542	F	n/a (female)	n/a (female)	..	PASS	SGDP, Fully Public
S_Estonian-1.DG	Est375	Est375	MallickNature2016	Modern	0	0	present	Estonian.DG	Parnu	Estonia	58.3856	24.5022	Shotgun.diploid	38.39	1119394	M	N-Y16267	N1a1a1a1a1a2a1a2b~	..	PASS	SGDP, Fully Public
S_Yi-2.DG	HGDP01188	HGDP01188	MallickNature2016	Modern	0	0	present	Yi.DG	..	China	28	103	Shotgun.diploid	40.07	1117813	F	n/a (female)	n/a (female)	..	PASS	SGDP, Fully Public
S_Lezgin-1.DG	lez49	lez49	MallickNature2016	Modern	0	0	present	Lezgin.DG	Dagestanskiye Ogni, Dagestan	Russia	42.1167	48.1833	Shotgun.diploid	40.31	1119777	M	R-A12360	R1b1a1b1b3	..	PASS	SGDP, Fully Public
S_Kusunda-1.DG	Kusunda02	Kusunda02	MallickNature2016	Modern	0	0	present	Kusunda.DG	Ghorahi, Dang	Nepal	28.0725	82.4878	Shotgun.diploid	37.2	1117950	M	H-Y25630	H1a2a	..	PASS	SGDP, Fully Public
Avar.SG	Avar	BC23	RaghavanNature2014	Modern	0	0	present	Avar.SG	..	Russia	..	..	Shotgun	13.733	1103841	M	R-BY3719	R1b1a1b1b	..	PASS	Literature
Bur1.SG	Bur1	Bur1	RaghavanScience2015	Modern	0	0	present	Buryat.SG	Siberia	Russia	..	..	Shotgun	21.851	1149961	M	N-Y16220	N1a1a1a1a3a2	D4p	PASS	Literature
Bur2.SG	Bur2	Bur2	RaghavanScience2015	Modern	0	0	present	Buryat.SG	Siberia	Russia	..	..	Shotgun	26.868	1149995	M	N-Y16220	N1a1a1a1a3a2	C4a1c2	PASS	Literature
Kor1.SG	Kor1	Kor1	RaghavanScience2015	Modern	0	0	present	Koryak.SG	Siberia	Russia	..	..	Shotgun	21.634	1149854	F	n/a (female)	n/a (female)	A8	PASS	Literature
Kor2.SG	Kor2	Kor2	RaghavanScience2015	Modern	0	0	present	Koryak.SG	Siberia	Russia	..	..	Shotgun	20.555	1149898	M	C-F1699	C2a1a	A8	PASS	Literature
Manny.SG	Manny	Manny	RaghavanNature2014	Modern	0	0	present	Indian.SG	..	India	..	..	Shotgun	15.989	1149326	F	n/a (female)	n/a (female)	..	PASS	Literature
Mari.SG	Mari	Mari	RaghavanNature2014	Modern	0	0	present	Mari.SG	..	Russia	..	..	Shotgun	9.071	1119184	M	N-Y9022	N1a1a1a	..	PASS	Literature
Tadjik.SG	Tadjik	Tadjik	RaghavanNature2014	Modern	0	0	present	Tajik.SG	..	Tajikistan	..	..	Shotgun	17.771	1144803	M	R-YP1123	R1a1a1b2a2a2a1~	..	PASS	Literature
I0589.SG	I0589	KC 10 - 1011 (4353)	SkoglundCell2017	Direct: SHCal20	1331	19	586-652 calCE (1479±23 BP, OxA-31427)	Tanzania_Zanzibar_1300BP.SG	Zanzibar, Kuumbi Cave	Tanzania	-6.4	39.5	Shotgun	0.015	18161	F	n/a (female)	n/a (female)	L4b2a2	PASS	..
I1048.SG	I1048	PK12-02/204/15336	SkoglundCell2017	Direct: SHCal20	1357	32	539-643 calCE (1520±30 BP, Beta-434912)	Tanzania_Pemba_1400BP_lc.SG	Zanzibar, Pemba Island, Mapangani Cave	Tanzania	-4.9	39.6	Shotgun	0.005	5826	F	n/a (female)	n/a (female)	L0a1'4	PASS	..
I2966.SG	I2966	Hora1	SkoglundCell2017	Direct (WARNING UNPUBLISHED DATE): SHCal20	8895	91	7131-6775 calBCE (8075±35 BP, PSUAMS-5145)	Malawi_Hora_LSA_8500BP.SG	Mzimba District, Hora	Malawi	-11.6599	33.6419	Shotgun	0.261	268916	M	B-V3853	B2b1	H2a2a1	QUESTIONABLE	mtcontam=0.802
I2967.SG	I2967	Hora2	SkoglundCell2017	Direct: SHCal20	8018	75	6222-5925 calBCE (7230±60 BP, PSUAMS-2535)	Malawi_Hora_LSA_8500BP.SG	Mzimba District, Hora	Malawi	-11.6599	33.6419	Shotgun	0.029	34143	F	n/a (female)	n/a (female)	L0a2	QUESTIONABLE_CRITICAL	mtcontam=0.65, Literature
Bar31.SG	Bar31	L11W-546	HofmanovaPNAS2016	Direct: IntCal20	8272	54	6417-6236 calBCE (7457±44 BP, UBA-29838)	Turkey_N.SG	Northwest Anatolia, Marmara, Barcƒ±n	Turkey	40.3037	29.6085	Shotgun	3.301	1062837	M	G-L1259	G2a	X2m	PASS	Literature
Bar8.SG	Bar8	M10-106	HofmanovaPNAS2016	Direct: IntCal20	8064	61	6221-6021 calBCE (7238±38 BP, UBA-29837)	Turkey_N.SG	Northwest Anatolia, Marmara, Barcƒ±n	Turkey	40.3037	29.6085	Shotgun	6.93	1140766	F	n/a (female)	n/a (female)	K1a2	PASS	Literature
Klei10.SG	Klei10	Klei10	HofmanovaPNAS2016	Direct: IntCal20	6348	30	4446-4351 calBCE (5559±22 BP, MAMS-23038)	Greece_LN_2.SG	Kleitos	Greece	40.4317	21.8588	Shotgun	2.195	1017165	M	G-Z42562	G2a2a1a2b	K1a2	PASS	Literature
Pal7.SG	Pal7	Pal7	HofmanovaPNAS2016	Direct: IntCal20	6348	31	4449-4348 calBCE (5559±29 BP, MAMS-23037)	Greece_LN_2.SG	Paliambela	Greece	39.7517	22.0096	Shotgun	1.325	838991	F	n/a (female)	n/a (female)	J1c1	PASS	Literature
Rev5.SG	Rev5	Rev5	HofmanovaPNAS2016	Direct: IntCal20	8316	53	6434-6257 calBCE (7505±25 BP, MAMS-23036)	Greece_N.SG	Revenia	Greece	39.4886	20.9177	Shotgun	1.101	727342	F	n/a (female)	n/a (female)	X2b	PASS	Literature
M240.SG	M240	M240	JeongPNAS2016	Context: Archaeological - Period	2125	159	450 BCE - 100 CE	Nepal_Mebrak_2125BP_o.SG	Mebrak Tomb, Nepal	Nepal	..	..	Shotgun	0.044	50785	M	O-M1706	O2a2b1	M9a1a2	QUESTIONABLE	Literature, African affinity in PCA
M344.SG	M344	M344	JeongPNAS2016	Context: Archaeological - Period	2125	159	450 BCE - 100 CE	Nepal_Mebrak_2125BP.SG	Mebrak Tomb, Nepal	Nepal	..	..	Shotgun	0.046	53581	M	O-M134	O2a2b1	Z3a1a	PASS	Literature
S40.SG	S40	S40	JeongPNAS2016	Context: Archaeological - Period	1500	144	200-700 CE	Nepal_Samdzong_1500BP.SG	Samdzong Tomb, Nepal	Nepal	..	..	Shotgun	0.097	109680	F	n/a (female)	n/a (female)	F1c1a1a	PASS	Literature
C1.SG	C1	C1	JeongPNAS2016	Context: Archaeological - Period	2775	217	1200-450 BCE	Nepal_Chokhopani_2800BP.SG	Chokhopani Tomb, Nepal	Nepal	..	..	Shotgun	7.182	1147419	M	O-F20067	O2a2b1a1a1a4a1	D4j1b	PASS	Literature
M63.SG	M63	M63	JeongPNAS2016	Context: Archaeological - Period	2125	159	450 BCE - 100 CE	Nepal_Mebrak_2125BP.SG	Mebrak Tomb, Nepal	Nepal	..	..	Shotgun	1.024	737263	M	O-F20067	O2a2b1a1a1a4a1	M9a1a1c1b1a	PASS	Literature
S10.SG	S10	S10	JeongPNAS2016	Context: Archaeological - Period	1500	144	200-700 CE	Nepal_Samdzong_1500BP.SG	Samdzong Tomb, Nepal	Nepal	..	..	Shotgun	3.263	1099046	M	O-F20067	O2a2b1a1a1a4a1	M9a1a1c1b1a	PASS	Literature
S35.SG	S35	S35	JeongPNAS2016	Context: Archaeological - Period	1500	144	200-700 CE	Nepal_Samdzong_1500BP.SG	Samdzong Tomb, Nepal	Nepal	..	..	Shotgun	3.72	1109454	M	O-F20067	O2a2b1a1a1a4a1	M9a1a	PASS	Literature
S41.SG	S41	S41	JeongPNAS2016	Context: Archaeological - Period	1500	144	200-700 CE	Nepal_Samdzong_1500BP.SG	Samdzong Tomb, Nepal	Nepal	..	..	Shotgun	2.188	1003839	M	D-F901	D1a1a1	F1d	QUESTIONABLE	Literature, affinity to West Eurasians
AH1.SG	AH1	13030	BroushakiScience2016	Context: Based on direct dates at same site (AH2, AH4)	9925	159	8250-7700 BCE	Iran_TepeAbdulHosein_N.SG	Tepe Abdul Hosein, Central Zagros	Iran	34.1883	48.3689	Shotgun	1.295	806272	F	n/a (female)	n/a (female)	R2	PASS	Literature
AH2.SG	AH2	19001-SK#1	BroushakiScience2016	Direct: IntCal20	9921	129	8202-7752 calBCE (8833±41 BP, MAMS-25472)	Iran_TepeAbdulHosein_N.SG	Tepe Abdul Hosein, Central Zagros	Iran	34.1883	48.3689	Shotgun	0.716	584046	M	IJ	IJ	R2	PASS	Literature
AH4.SG	AH4	10035	BroushakiScience2016	Direct: IntCal20	9918	129	8201-7751 calBCE (8832±41 BP, MAMS-25473)	Iran_TepeAbdulHosein_N.SG	Tepe Abdul Hosein, Central Zagros	Iran	34.1883	48.3689	Shotgun	0.966	696802	F	n/a (female)	n/a (female)	T2c	PASS	Literature
F38.SG	F38	HAS70	BroushakiScience2016	Direct: IntCal20	2833	35	971-828 calBCE (2753±21 BP, MAMS-22352)	Iran_Hasanlu_IA.SG	Hasanlu	Iran	37.005	45.459	Shotgun	2.041	986398	M	R-Y23838	R1b1a1b1b	N1a3a	PASS	Literature
WC1.SG	WC1	n-10	BroushakiScience2016	Direct: IntCal20	9214	102	7461-7076 calBCE (8240±56 BP, UBA-25840)	Iran_Wezmeh_N.SG	Wezmeh Cave, Central Zagros	Iran	34.6129	47.1057	Shotgun	10.388	1148613	M	G-M3115	G2b	J1d6	PASS	Literature
BerryAuBac_published	BerryAuBac	BerryAuBac	FuNature2016	Direct: IntCal20	7237	50	5368-5216 calBCE (6325±35 BP, SacA-5455)	France_BerryAuBac_published	Berry Au Bac	France	49.24	3.54	1240K	0.027	51095	M	I	I	U5b1a	PASS	manual.QC
GoyetQ116-1_published	GoyetQ116-1	GoyetQ116-1	FuNature2016	Direct: IntCal20	35208	236	33678-32771 calBCE (30880±170 BP, GrA-46175)	Belgium_UP_GoyetQ116_1_published_all	Troisieme caverne of Goyet cave	Belgium	50.26	4.28	1240K	1.046	765579	M	C-CTS11043	C1a	M	PASS	manual.QC
Paglicci108_published_d	Paglicci108	Paglicci108	FuNature2016	Context: Layer date of 26649-25207 calBCE (23470¬±370 BP, F-52) calibrated by IntCal20)	27900	433	26700-25200 BCE	Italy_South_HG_Paglicci108_published_lc	Apulia, Paglicci	Italy	41.65	15.61	1240K	0.002	3700	F	n/a (female)	n/a (female)	U2'3'4'7'8'9	QUESTIONABLE	2500.to.5000 SNPs, manual.QC
GoyetQ53-1_published_d	GoyetQ53-1	GoyetQ53-1	FuNature2016	Direct: IntCal20	28051	165	26440-25823 calBCE (23920±100 BP, GrA-46169	Belgium_UP_GoyetQ53_1_published_lc	Troisieme caverne of Goyet cave	Belgium	50.26	4.28	1240K	0.006	11749	F	n/a (female)	n/a (female)	U2	PASS	manual.QC
GoyetQ56-16_published_d	GoyetQ56-16	GoyetQ56-16	FuNature2016	Direct: IntCal20	26300	191	24847-24025 calBCE (22100±100 BP, GrA-59991)	Belgium_UP_GoyetQ56_16_published_lc	Troisieme caverne of Goyet cave	Belgium	50.26	4.28	1240K	0.005	9269	F	n/a (female)	n/a (female)	U2	PASS	manual.QC
Paglicci133_published	Paglicci133	Paglicci133	FuNature2016	Context: union of layer dates calibrated by IntCal20	33150	1126	33150-29250 BCE	Italy_South_HG_Paglicci133_published	Apulia, Paglicci	Italy	41.65	15.61	1240K	0.041	74795	M	C-F3393	C	U8c	PASS	manual.QC
Rigney1_published_d	Rigney1	Rigney1	FuNature2016	Direct: IntCal20	15458	100	13696-13321 calBCE (12930±55 BP, Ly-6515 (OxA))	France_Rigney1_published	Rigney	France	47.23	6.1	1240K	0.017	33035	F	n/a (female)	n/a (female)	U2'3'4'7'8'9	PASS	manual.QC
Burkhardtshohle_published_d	Burkhardtshohle	Burkhardtshohle	FuNature2016	Direct: IntCal20	14620	250	13127-12211 calBCE (12450±110 BP, ETH-7613)	Germany_Burkhardtshohle_published	Swabian Jura, Baden-Wurttemberg, Burkhardtsh√∂hle, Westerheim	Germany	48.32	9.35	1240K	0.018	35803	M	I	I	U8a	PASS	manual.QC
Rochedane_published	Rochedane	Rochedane	FuNature2016	Direct: IntCal20	13027	63	11207-10955 calBCE (11120±50 BP, GrA-41739)	France_Rochedane_published	Rochedane	France	47.21	6.45	1240K	0.131	219687	M	I2	I2	U5b2b	PASS	manual.QC
Iboussieres39_published_d	Iboussieres39	Iboussieres39	FuNature2016	Direct: IntCal20	11741	122	9992-9456 calBCE (10140±50 BP, GrA-43700)	France_Iboussieres39_published_lc	Aven des Iboussi√®res √† Malataverne, Rh√¥ne-Alpes	France	44.29	4.46	390K	0.005	9237	M	..	..	U5b2b	PASS	manual.QC
I0156.SG	I0156	Hinxton12880, skeleton1964, HI1	SchiffelsNatureCommunications2016	Direct: IntCal20	1981	43	149 calBCE - 60 calCE (2039±27 BP, OxA-29573)	England_IA_ERoman.SG	England, South Cambridgeshire, East Anglia, Hinxton	United Kingdom	52.08	0.18	Shotgun	0.818	648379	M	R-L21	R1b1a1b1a1a2c1	K1a1b1b	PASS	Literature
I0157.SG	I0157	Hinxton12881, skeleton241, HS1	SchiffelsNatureCommunications2016	Direct: IntCal20	1227	35	665-775 calCE (1288±25 BP, OxA-29574)	England_EarlyMedieval_Saxon.SG	England, South Cambridgeshire, East Anglia, Hinxton	United Kingdom	52.08	0.18	Shotgun	3.919	1075002	F	n/a (female)	n/a (female)	H2a2b1	PASS	Literature
I0159.SG	I0159	Hinxton12883, skeleton5518, HS2	SchiffelsNatureCommunications2016	Direct: IntCal20	1234	47	643-821 calCE (1320±45 BP, OxA-X-2565-12)	England_EarlyMedieval_Saxon.SG	England, South Cambridgeshire, East Anglia, Hinxton	United Kingdom	52.08	0.18	Shotgun	2.893	1053773	F	n/a (female)	n/a (female)	K1a4a1a2b	PASS	Literature
I0160.SG	I0160	Hinxton12884, skeleton1231, HI2	SchiffelsNatureCommunications2016	Direct: IntCal20	1973	71	166 calBCE - 116 calCE (2029±49 BP, Wk - 12599)	England_IA.SG	England, South Cambridgeshire, East Anglia, Hinxton	United Kingdom	52.08	0.18	Shotgun	8.439	1142730	M	R-DF5	R1b1a1b1a1a2c1a5b1a1a	H1ag1	PASS	Literature
I0161.SG	I0161	Hinxton12885, skeleton355, HS3	SchiffelsNatureCommunications2016	Direct: IntCal20	1157	54	686-883 calCE (1230±25 BP, OxA-29572)	England_EarlyMedieval_Saxon.SG	England, South Cambridgeshire, East Anglia, Hinxton	United Kingdom	52.08	0.18	Shotgun	0.712	585835	F	n/a (female)	n/a (female)	H2a2a1	PASS	Literature
I0769.SG	I0769	Oakington15558, Grave82(1779), O1	SchiffelsNatureCommunications2016	Direct: IntCal20	1449	43	426-575 calCE (1560±30 BP, Beta-397731)	England_EarlyMedieval_Saxon.SG	England, South Cambridgeshire, Oakington	United Kingdom	52.2614	0.06869	Shotgun	1.998	934161	F	n/a (female)	n/a (female)	U5a2a1	PASS	Literature
I0773.SG	I0773	Oakington15569, Grave95(1870), O2	SchiffelsNatureCommunications2016	Direct: IntCal20	1479	43	406-543 calCE (1620±30 BP, Beta-397732)	England_EarlyMedieval_Saxon.SG	England, South Cambridgeshire, Oakington	United Kingdom	52.2614	0.06869	Shotgun	1.575	830066	F	n/a (female)	n/a (female)	H1g1	PASS	Literature
I0774.SG	I0774	Oakington15570, Grave96(1882), O3	SchiffelsNatureCommunications2016	Direct: IntCal20	1469	38	416-545 calCE (1600±30 BP, Beta-397733)	England_EarlyMedieval_Saxon.SG	England, South Cambridgeshire, Oakington	United Kingdom	52.2614	0.06869	Shotgun	5.418	1129346	F	n/a (female)	n/a (female)	T2a1a	PASS	Literature
I0777.SG	I0777	Oakington15577, Burial7(1663), O4	SchiffelsNatureCommunications2016	Direct: IntCal20	1465	38	419-548 calCE (1590±30 BP, Beta-397734)	England_EarlyMedieval_Saxon.SG	England, South Cambridgeshire, Oakington	United Kingdom	52.2614	0.06869	Shotgun	4.815	1123540	F	n/a (female)	n/a (female)	H1at1	PASS	Literature
I0789.SG	I0789	Linton15579, Skeleton270, L	SchiffelsNatureCommunications2016	Direct: IntCal20	2163	86	356-54 calBCE (2155±35 BP, SUERC-14246)	England_IA.SG	England, Cambridgeshire, Linton	United Kingdom	52.0991	0.277	Shotgun	0.752	590268	F	n/a (female)	n/a (female)	H1e	PASS	Literature
I1368_all	I1368	TB30A.P3	LipsonCurrentBiology2018 (higher coverage version of individual reported in SkoglundNature2016)	Direct (WARNING TO MARINE CALIBRATE IN Intcal20): IntCal13 marine correction applied according to Petchey et al. 2014	2870	69	1040-800 calBCE (2983±32 BP, Wk-22657)	Vanuatu_2900BP_contam_all	Efate, Teouma	Vanuatu	-17.786	168.37	1240K	0.211	185043	F	n/a (female)	n/a (female)	B4a1a1	QUESTIONABLE_CRITICAL	European contamination compared to the all sample, mtcontam=[0.87,0.965]
I1369_all	I1369	B10B.P3	LipsonCurrentBiology2018	Direct (WARNING TO MARINE CALIBRATE IN Intcal20): IntCal13 marine correction applied according to Petchey et al. 2014	2885	78	1070-800 calBCE (3045±30 BP, Poz-81126)	Vanuatu_2900BP_all	Efate, Teouma	Vanuatu	-17.786	168.37	1240K	0.34	270777	F	n/a (female)	n/a (female)	R	QUESTIONABLE	look OK by F-statistics, mtcontam=[0.856,0.945]
I1370_all	I1370	B17.P3	LipsonCurrentBiology2018 (higher coverage version of individual reported in SkoglundNature2016)	Direct (WARNING TO MARINE CALIBRATE IN Intcal20): IntCal13 marine correction applied according to Petchey et al. 2014	2945	95	1160-830 calBCE (3083±26 BP, Wk-21026)	Vanuatu_2900BP_contam_all	Efate, Teouma	Vanuatu	-17.786	168.37	1240K	0.273	237175	F	n/a (female)	n/a (female)	B4a1a1	QUESTIONABLE_CRITICAL	European contamination compared to the other samples, mtcontam=[0.734,0.919]
I1661	I1661	SG16	LazaridisNature2016	Direct: IntCal20	6539	58	4700-4461 calBCE (5740±40 BP, Poz-81104)	Iran_C_SehGabi	Seh Gabi	Iran	34.5	47.96	1240K	2.61	836313	F	n/a (female)	n/a (female)	H29	PASS	..
I2634	I2634	GENSCOT06	OlaldeNature2018	Direct: IntCal20	5567	51	3707-3528 calBCE (4851±34 BP, SUERC-68638)	Scotland_N	Scotland, Tulach an t'Sionnach	United Kingdom	58.54	-3.598	1240K	0.775	469291	M	I-L161	I2a1a2	U2+152	PASS	..
I2636	I2636	GENSCOT08	OlaldeNature2018	Direct: IntCal20	5397	46	3516-3365 calBCE (4651±33 BP, SUERC-68640)	Scotland_N	Scotland, Orkney, Holm of Papa Westray North	United Kingdom	59.35	-2.873	1240K	6.846	847539	F	n/a (female)	n/a (female)	V	PASS	..
Falkenstein	Falkenstein	Falkenstein	MathiesonNature2018	Direct: IntCal20	9161	120	7472-7042 calBCE (8185±80 BP, ETH-7615)	Germany_Falkenstein	Swabian Jura, Baden-Wurttemberg, Falkenstein-H√∂hle	Germany	48.06	9.04	1240K	0.188	179044	M	I-Y3259	I2a1b1	U5a2c	PASS	manual.QC
GoyetQ-2	GoyetQ-2	GoyetQ-2	FuNature2016 + VillalbaMoucoCurrentBiology2019 merge	Direct: IntCal20	15077	88	13305-12976 calBCE (12650±50 BP, GrA-46168)	Belgium_UP_Magdalenian	Troisieme caverne of Goyet cave	Belgium	50.446	5.008	1240K	0.668	416020	M	I-S21825	I2a1a1b	U8a	PASS	manual.QC
Iboussieres25-1	Iboussieres25-1	Iboussieres25-1	MathiesonNature2018	Context: Date(s) from same site (Iboussieres39)	11675	188	10050-9400 BCE	France_Iboussieres25_1	Aven des Iboussi√®res √† Malataverne, Rh√¥ne-Alpes	France	44.29	4.46	1240K	0.131	76046	M	I2	I2	U5b2a	PASS	manual.QC
Iboussieres31-2	Iboussieres31-2	Iboussieres31-2	MathiesonNature2018	Context: Date(s) from same site (Iboussieres39)	11675	188	10050-9400 BCE	France_Iboussieres31_2	Aven des Iboussi√®res √† Malataverne, Rh√¥ne-Alpes	France	44.29	4.46	1240K	0.085	78990	M	R1	R1	U5b1	PASS	manual.QC
Rochedane	Rochedane	Rochedane	MathiesonNature2018	Direct: IntCal20	13027	63	11207-10955 calBCE (11120±50 BP, GrA-41739)	France_Rochedane	Rochedane	France	47.21	6.45	1240K	0.208	143344	M	I-Y4213	I2a1a1b1~	U5b2b	PASS	manual.QC
BerryAuBac	BerryAuBac	BerryAuBac	MathiesonNature2018	Direct: IntCal20	7237	50	5368-5216 calBCE (6325±35 BP, SacA-5455)	France_BerryAuBac	Berry Au Bac	France	49.24	3.54	1240K	0.054	55808	M	I	I	U5b1a	PASS	manual.QC
I0070	I0070	Lassithi2	LazaridisNature2017	Context: Archaeological - Period	4000	202	2400-1700 BCE	Greece_Minoan_Lassithi	Crete, Lassithi	Greece	35.08	25.83	1240K	1.267	611045	M	J-Y151557	J2a1a1a2b1b	H13a1a	PASS	..
I0071	I0071	Lassithi4	LazaridisNature2017	Context: Archaeological - Period	4000	202	2400-1700 BCE	Greece_Minoan_Lassithi	Crete, Lassithi	Greece	35.08	25.83	1240K	7.312	952390	F	n/a (female)	n/a (female)	U5a1	PASS	..
I0073	I0073	Lassithi7	LazaridisNature2017	Context: Archaeological - Period	4000	202	2400-1700 BCE	Greece_Minoan_Lassithi	Crete, Lassithi	Greece	35.08	25.83	1240K	1.481	633758	M	J-M319	J2a1a1a2b1b	H	PASS	..
I0074	I0074	Lassithi9	LazaridisNature2017	Context: Archaeological - Period	4000	202	2400-1700 BCE	Greece_Minoan_Lassithi	Crete, Lassithi	Greece	35.08	25.83	1240K	0.874	506227	F	n/a (female)	n/a (female)	H5	PASS	..
I9010	I9010	Galatas19	LazaridisNature2017	Context: Archaeological - Period	3250	58	1400-1200 BCE	Greece_BA_Mycenaean	Peloponnese, Galatas Apatheia	Greece	37.501	23.451	1240K	0.379	242208	F	n/a (female)	n/a (female)	X2	PASS	..
I9005	I9005	Lassithi17	LazaridisNature2017	Context: Archaeological - Period	4000	202	2400-1700 BCE	Greece_Minoan_Lassithi	Crete, Lassithi	Greece	35.08	25.83	1240K	1.351	388742	F	n/a (female)	n/a (female)	H	PASS	..
I9006	I9006	Salamis31	LazaridisNature2017	Direct: IntCal20	3283	43	1413-1261 calBCE (3067±25 BP, DEM-2905, MAMS-25209)	Greece_BA_Mycenaean	Agia Kyriaki, Salamis	Greece	37.9663	23.4952	1240K	1.387	361156	F	n/a (female)	n/a (female)	X2d	PASS	..
I9033	I9033	Peristeria4	LazaridisNature2017	Direct: IntCal20	3296	41	1418-1278 calBCE (3084±24 BP, DEM-2903, MAMS-25207)	Greece_BA_Mycenaean_Pylos	Peristeria Tryfilia, Peloponnese	Greece	36.9167	21.7	1240K	0.439	248840	F	n/a (female)	n/a (female)	H	PASS	..
I9041	I9041	Galatas4	LazaridisNature2017	Context: Archaeological - Period	3250	58	1400-1200 BCE	Greece_BA_Mycenaean	Peloponnese, Galatas Apatheia	Greece	37.501	23.451	1240K	1.558	414941	M	J-L26	J2a1a	X2	PASS	..
I9123	I9123	Armenoi 503 S-EVA 1263	LazaridisNature2017	Context: Archaeological - Period	3305	9	1370-1340 BCE	Greece_Crete_Armenoi	Armenoi, Crete	Greece	35.45	24.1667	1240K	0.041	45104	F	n/a (female)	n/a (female)	U5a1	PASS	..
I9127	I9127	12V t2 Tholos	LazaridisNature2017	Context: Dates of four skeletons in same ossuary	3895	153	2210-1680 BCE	Greece_Minoan_Odigitria	Crete, Heraklion, Moni Odigitria	Greece	35.0514	24.8136	1240K	0.035	36415	F	n/a (female)	n/a (female)	J2b1a1	PASS	..
I9128	I9128	13V t2 Tholos	LazaridisNature2017	Context: Dates of four skeletons in same ossuary	3895	153	2210-1680 BCE	Greece_Minoan_Odigitria	Crete, Heraklion, Moni Odigitria	Greece	35.0514	24.8136	1240K	0.016	17038	F	n/a (female)	n/a (female)	I5	PASS	..
I9129	I9129	14V t2 Tholos	LazaridisNature2017	Context: Dates of four skeletons in same ossuary	3895	153	2210-1680 BCE	Greece_Minoan_Odigitria	Crete, Heraklion, Moni Odigitria	Greece	35.0514	24.8136	1240K	0.063	63893	F	n/a (female)	n/a (female)	H+163	PASS	..
I9130	I9130	16V Tholos	LazaridisNature2017	Context: Dates of four skeletons in same ossuary	3895	153	2210-1680 BCE	Greece_Minoan_Odigitria	Crete, Heraklion, Moni Odigitria	Greece	35.0514	24.8136	1240K	0.086	90718	M	G-P303	G2a2b2a	U3b3	PASS	..
I9131	I9131	19V t2 Tholos	LazaridisNature2017	Context: Dates of four skeletons in same ossuary	3895	153	2210-1680 BCE	Greece_Minoan_Odigitria	Crete, Heraklion, Moni Odigitria	Greece	35.0514	24.8136	1240K	0.095	96821	F	n/a (female)	n/a (female)	K1a2	PASS	..
ANI152	ANI152	VAR43	MathiesonNature2018	Direct: IntCal20; R_combine	6462	33	4589-4453 calBCE (5689±20 BP) [R_combine: (5720±29 BP, OxA-13685); (5662±27 BP, MAMS-15095)]	Bulgaria_Varna_C	Varna	Bulgaria	43.2131	27.8644	1240K	0.027	25829	M	T	T	U2	PASS	..
ANI153	ANI153	VAR44	MathiesonNature2018	Direct: IntCal20	6434	42	4550-4368 calBCE (5657±30 BP, OxA-13692)	Bulgaria_Varna_C_o2	Varna	Bulgaria	43.2131	27.8644	1240K	0.025	22843	M	R-V88	R1b	U4	PASS	..
ANI160	ANI160	VAR127	MathiesonNature2018	Direct (WARNING UNPUBLISHED DATE): IntCal20	6533	52	4684-4494 calBCE (5735±31 BP, OxA-24041)	Bulgaria_Varna_C	Varna	Bulgaria	43.2131	27.8644	1240K	0.067	61428	M	G-CTS574	G2a2b	H1ag	PASS	..
ANI163	ANI163	VAR158	MathiesonNature2018	Direct: IntCal20; R_combine	6569	42	4687-4546 calBCE (5768±19 BP) [R_combine: (5787±30 BP, OxA-13688); (5755±24 BP, OxA-13688)]	Bulgaria_Varna_C_contam	Varna	Bulgaria	43.2131	27.8644	1240K	0.598	409855	F	n/a (female)	n/a (female)	H7a1	QUESTIONABLE_CRITICAL	Literature, but data were later found to lack characteristic ancient DNA damage raising the possibility that contamination explains why this individual appears to be an ancestry outlier; a subset of the co-authors of Mathieson et al. 2018 are actively looking into this and will publish corrected information after the issues are fully understood
Bul10	I12835	Obekt 12 a, Nr. 1 d (1_)	MathiesonNature2018	Direct: IntCal20	4951	54	3092-2921 calBCE (4396±20 BP, MAMS-26835)	Bulgaria_EBA_Ezero	Nova Zagora, Sabrano	Bulgaria	42.4296	25.8984	1240K	0.066	66221	F	n/a (female)	n/a (female)	..	PASS	..
Bul4	Bul4	Mound 2 grave 1	MathiesonNature2018	Direct: IntCal20	4895	38	3011-2898 calBCE (4333±20 BP, MAMS-26834)	Bulgaria_EBA_Yamnaya_o	Nova Zagora, Mednikarovo	Bulgaria	42.4296	25.8984	1240K	0.75	365694	M	I-L699	I2a1b1a2a2a	..	PASS	finds EEF ancestry
Bul6	Bul6	Barrow 5, Structure 3, Individual 1	MathiesonNature2018	Context: Archaeological - Period	4450	520	3400-1600 BCE	Bulgaria_BeliBreyag_EBA	Nova Zagora, Beli Breyag	Bulgaria	42.4296	25.8984	1240K	0.823	363951	M	I-Y3259	I2a1b1	..	PASS	..
Bul8	Bul8	Barrow 5, Structure 3, Individual 2	MathiesonNature2018	Context: Archaeological - Period	4450	520	3400-1600 BCE	Bulgaria_BeliBreyag_EBA	Nova Zagora, Beli Breyag	Bulgaria	42.4296	25.8984	1240K	0.017	18065	M	I2	I2	..	PASS	..
Sk10	Sk10	Sk10	SkoglundNature2016	Direct (WARNING MAY NEED MARINE CALIBRATION): SHCal20	2655	82	805-549 calBCE (2594±20 BP, Wk-41883)	Tonga_2700BP	Talasiu site, Tongatapu	Tonga	-21.1799	-175.116	1240K	0.281	231876	F	n/a (female)	n/a (female)	..	PASS	..
ANI159-ANI181	merge_ANI159_ANI181	VAR117-I	MathiesonNature2018	Direct: IntCal20	6566	52	4714-4506 calBCE (5766±36 BP, OxA 13848)	Bulgaria_Varna_C	Varna	Bulgaria	43.2131	27.8644	1240K	0.582	412879	M	G-PH488	G2a2b2b2	T2b2b	PASS	..
I0001	I0001	Loschbour	MathiesonNature2018	Direct: IntCal20	8025	64	6221-5986 calBCE (7205±50 BP, OxA-7738)	Luxembourg_Loschbour	Echternach	Luxembourg	49.81	6.4	390K	2.988	460892	M	I-M423	I2a1a2	U5b1a	PASS	..
I2189_published	I2189	2014/K/066.LB005	AgranatTamirCell2020	Context: Archaeological - Period	3500	29	1600-1500 BCE	Israel_MLBA_o_brother.I2200_published	Megiddo, Jezreel Valley	Israel	32.5847	35.0169	1240K	0.136	132423	M	R-M417	R1a1a1	U3b	PASS	..
I2190	I2190	2012/K/089.LB015	AgranatTamirCell2020	Direct: IntCal20; date suspect because no collagen	3351	49	1497-1302 calBCE (3135±30 BP, Poz-83433)	Israel_MLBA	Megiddo, Jezreel Valley	Israel	32.5847	35.0169	1240K	0.428	290612	M	J-M92	J2a1a1a2b2a1a	H14a	PASS	..
I2195	I2195	2012/K/057.PT002.LB004	AgranatTamirCell2020	Direct: IntCal20	3372	66	1532-1285 calBCE (3160±55 BP, RTK-6766)	Israel_MLBA	Megiddo, Jezreel Valley	Israel	32.5847	35.0169	1240K	0.243	221826	M	J-Z1865	J1a2a1a2	U3b	PASS	..
I2198	I2198	2014/K/049.PT007.LB029	AgranatTamirCell2020	Direct: IntCal20	3420	21	1506-1431 calBCE (3207±20 BP,¨‚Ä†RTK-7898)	Israel_MLBA	Megiddo, Jezreel Valley	Israel	32.5847	35.0169	1240K	0.368	284290	M	J-Z2331	J1a2a1a2d2b~	H5'36	PASS	..
I2199	I2199	E-14-Ind2	LipsonNature2017	Direct: IntCal20	7069	56	5214-5015 calBCE (6170±30 BP, Beta-438208)	Spain_EN	Burgos, El Prado de Pancorbo	Spain	42.6282	-3.11649	1240K	0.383	322823	F	n/a (female)	n/a (female)	H1	PASS	..
I2200	I2200	2012/K/107.PT005.LB005	AgranatTamirCell2020	Context: Archaeological - Period	3500	29	1600-1500 BCE	Israel_MLBA_o	Megiddo, Jezreel Valley	Israel	32.5847	35.0169	1240K	1.666	611232	F	n/a (female)	n/a (female)	U3b	PASS	..
I2201	I2201	ABM L-2521 B-25196	AgranatTamirCell2020	Direct: IntCal20	2889	45	1014-836 calBCE (2790±30 BP, Poz-83471)	Israel_IA_o	Abel Beth Maacah	Israel	33.2603	35.5803	1240K	1.084	566277	M	T-CTS6280	T1a1a1b2b2b1a1a2	X2	PASS	..
I2298_published	I2298	PK-03/301/15624	SkoglundCell2017	Direct: SHCal20	590	31	1319-1411 calCE (623±20 BP, Wk-43308)	Tanzania_Pemba_600BP_published	Zanzibar, Pemba Island, Mapangani Cave	Tanzania	-4.9	39.6	1240K	1.872	694841	F	n/a (female)	n/a (female)	L2a1a2	PASS	..
I2405_published	I2405	8.2a	MathiesonNature2018	Direct: IntCal20	5132	100	3337-3021 calBCE (4460±30 BP, Beta-430713)	Poland_Globular_Amphora_published	Kierzkowo	Poland	52.85	17.8833	1240K	0.082	90172	M	I-Y3259	I2a1b1	W5	PASS	..
I2416	I2416	25004 (Boscombe Bowmen)	OlaldeNature2018	Direct: IntCal20; R_combine	4239	61	2451-2201 calBCE (3838±21 BP) [R_combine: (3845±27 BP, OxA-13624); (3830±30 BP, Beta-432804)]	England_BellBeaker_highEEF	England, Wiltshire, Amesbury Down	United Kingdom	51.168	-1.77254	1240K	0.126	134928	M	R-L52	R1b1a1b1a1	K1b1a1	PASS	..
I2418	I2418	56240_6033	OlaldeNature2018	Direct: IntCal20	4237	64	2452-2200 calBCE (3835±25 BP, NZA-32788)	England_BellBeaker	England, Wiltshire, Amesbury Down	United Kingdom	51.168	-1.77254	1240K	1.411	656260	F	n/a (female)	n/a (female)	K1a4a1	PASS	damage.ds.half=0.042
I2421	I2421	TWCMS Sk2008-3075	OlaldeNature2018	Direct: IntCal20	3790	51	1935-1751 calBCE (3524±28 BP, OxA-26256)	England_C_EBA	England, Tyne and Wear, Sunderland, Hasting Hill	United Kingdom	54.883	-1.452	1240K	0.459	387010	M	R-S461	R1b1a1b1a1a2c	U5a1a2a	PASS	..
I2427	I2427	32	MathiesonNature2018	Direct: IntCal20	6326	39	4446-4331 calBCE (5520±30 BP, Beta-432805)	Bulgaria_C	Sushina	Bulgaria	43.0589	26.7672	1240K	1.492	660819	F	n/a (female)	n/a (female)	H1j	PASS	..
I2431	I2431	41	MathiesonNature2018	Direct: IntCal20	6624	50	4784-4552 calBCE (5820±30 BP, Beta-432807)	Bulgaria_C	Ivanovo	Bulgaria	43.0992	26.7194	1240K	2.444	723435	M	G-Z724	G2a2b2a1a1c1	N1b1	PASS	Xcontam=[0.005,0.011], damage.ss.half=0.048
I2433	I2433	5.1	MathiesonNature2018	Context: Date(s) on children, I2407	4950	58	3100-2900 BCE	Poland_Globular_Amphora	Kierzkowo	Poland	52.85	17.8833	1240K	0.97	528076	F	n/a (female)	n/a (female)	H28	PASS	..
I2434	I2434	5.3	MathiesonNature2018	Context: Archaeological - Period	5050	173	3400-2800 BCE	Poland_Globular_Amphora	Kierzkowo	Poland	52.85	17.8833	1240K	0.107	112315	F	n/a (female)	n/a (female)	U5b1d1a	PASS	..
I2435_published	I2435	6.1b	MathiesonNature2018	Context: Date(s) on children, I2407	4950	58	3100-2900 BCE	Poland_Globular_Amphora_brother.I2407_son.I2433_son.I2440_published	Kierzkowo	Poland	52.85	17.8833	1240K	0.014	16636	M	I2	I2	H28	PASS	Literature
I2440	I2440	7.6	MathiesonNature2018	Context: Date(s) on children, I2407	4950	58	3100-2900 BCE	Poland_Globular_Amphora	Kierzkowo	Poland	52.85	17.8833	1240K	0.196	186671	M	I2	I2	H1b	PASS	..
I2441	I2441	8.5	MathiesonNature2018	Context: Archaeological - Period	5050	173	3400-2800 BCE	Poland_Globular_Amphora	Kierzkowo	Poland	52.85	17.8833	1240K	0.752	501867	M	I-L801	I2a1b1a2b1	K1b1a1	PASS	..
I2457	I2457	65530_13382	OlaldeNature2018	Direct: IntCal20; we ignore a previous date of 2468-2239 calBCE (3890¬±30 BP, SUERC-36210) because it is an outlier from the rest of the genetic family	4056	54	2201-2029 calBCE (3717±28 BP, SUERC-69975)	England_C_EBA	England, Wiltshire, Amesbury Down	United Kingdom	51.168	-1.77254	1240K	2.715	704039	M	R-L21	R1b1a1b1a1a2c1	I4a	PASS	..
I2459	I2459	85684_62014	OlaldeNature2018	Direct: IntCal20	4231	68	2453-2148 calBCE (3829±30 BP, SUERC-54823)	England_BellBeaker_lowEEF	England, Wiltshire, Amesbury Down	United Kingdom	51.168	-1.77254	1240K	1.33	518662	F	n/a (female)	n/a (female)	T2a1a	PASS	..
I2460	I2460	85684_62027	OlaldeNature2018	Direct: IntCal20	3875	48	2024-1782 calBCE (3575±27 BP, SUERC-53041)	England_C_EBA	England, Wiltshire, Amesbury Down	United Kingdom	51.168	-1.77254	1240K	0.02	23329	F	n/a (female)	n/a (female)	T2a1a	PASS	..
I2463	I2463	EXEKA09_246136	OlaldeNature2018	Direct: IntCal20	3774	53	1930-1701 calBCE (3505±35 BP, SUERC-40721)	England_C_EBA	England, Kent, Thanet	United Kingdom	51.33	1.36	1240K	0.267	234449	F	n/a (female)	n/a (female)	J1c3+189	PASS	..
I2467	I2467	Inventario0/4	LipsonNature2017	Direct: IntCal20	4327	65	2474-2209 calBCE (3900±40 BP, Beta-299300)	Spain_C	Basque Country, Alava, El Sotillo	Spain	42.57	-2.62	1240K	0.116	124051	M	I-Y3259	I2a1b1	X2	PASS	..
I2472	I2472	ES.3/4 - 4	OlaldeScience2019	Direct: IntCal20	3428	29	1533-1427 calBCE (3220±30 BP, Beta-299309)	Spain_MBA	Basque Country, Araba/√Ålava, Laguardia, El Sotillo	Spain	42.57	-2.62	1240K	0.138	143382	M	R-L52	R1b1a1b1a1	K1a+195	PASS	..
I2478	I2478	T1 ind b Us 9	OlaldeNature2018	Direct: IntCal20	4006	65	2196-1939 calBCE (3671±40 BP, LTL-5035A)	Italy_North_BellBeaker_3	Emilia Romagna, Parma, Via Guidorossi	Italy	44.78	10.29	1240K	1.178	610605	M	R-P312	R1b1a1b1a1a2	K	PASS	mtcontam=[0.96,0.974]
I0234	I0234	SVP HB 25, K. 5, gr. 7	MathiesonNature2015	Context: Archaeological - Period	3675	72	1850-1600 BCE	Russia_Srubnaya	Samara Oblast, Volga River Valley, Samara Steppes, Rozhdestveno I	Russia	53.14	50.01	1240K	0.513	451167	F	n/a (female)	n/a (female)	I1a1	PASS	..
I0126	I0126	Kurgan 1, Grave 1, SVP 51	MathiesonNature2015	Direct: IntCal20	4610	110	2867-2475 calBCE (4081±54 BP, AA-53803)	Russia_MBA_Poltavka	Samara Oblast, Volga River Valley, Kutuluk River, Kutuluk III	Russia	53.31	51.15	1240K	0.347	329563	M	R-M12149	R1b1a1b1b	H6a2	PASS	..
I0440_published	I0440	Kurgan 1, Grave 1, SVP 53	MathiesonNature2015	Direct: IntCal20	4720	66	2887-2636 calBCE (4180±30 BP, Beta-392492)	Russia_MBA_Poltavka_published	Samara Oblast, Volga River Valley, Sok River, Lopatino II	Russia	53.6397	50.6643	1240K	4.953	1005654	M	R-Y20993	R1b1a1b1b3	I3a	PASS	Xcontam=0.003, damage.ds.half=0.04-0.049
I0432	I0432	SVP42	MathiesonNature2015	Direct: IntCal20	4695	111	2925-2491 calBCE (4180±84 BP, AA-12569)	Russia_MBA_Poltavka_oEEF	Samara Oblast, Sok River, Potapovka I	Russia	53.66	50.67	1240K	0.87	622835	M	R-Z2124	R1a1a1b2a2	U5a1c	PASS	..
I0442	I0442	SVP55, Zhuravlikha I, kurgan 1, grave 10	NarasimhanPattersonScience2019	Context: Archaeological - Period	4350	231	2800-2000 BCE	Russia_MBA_Poltavka_contam	Samara Oblast, Volga River Valley, Bolshoi Irgiz River, Zhuravlikha I	Russia	53.38	52.12	1240K	0.024	27796	F	n/a (female)	n/a (female)	U5a1i	QUESTIONABLE_CRITICAL	mtcontam=[0.833,0.875]
I0418_published	I0418	Kurgan 4, Grave 1, SVP 24	MathiesonNature2015	Direct: IntCal20	3884	82	2131-1767 calBCE (3583±52 BP, AA-53802)	Russia_MBA_Poltavka_published	Samara Oblast, Volga River Valley, Samara River, Utyevka VI	Russia	52.9128	50.9906	1240K	0.123	133248	F	n/a (female)	n/a (female)	T1a1	PASS	..
I0434	I0434	Khvalynsk II Grave 17, SVP HB 47	MathiesonNature2015	Direct: IntCal20 (there is almost certainly a freshwater reservoir effect correction but this is not applied)	6925	53	5198-4853 calBCE (6070±25 BP, PSUAMS-4033)	Russia_Khvalynsk_Eneolithic	Samara Oblast, Volga River Valley, Khvalynsk II	Russia	52.3534	48.0784	1240K	0.053	61210	M	Q-L472	Q	U4	PASS	..
I0433	I0433	Khvalynsk II Grave 1, SVP HB 46	MathiesonNature2015	Direct: IntCal20 (there is almost certainly a freshwater reservoir effect correction but this is not applied)	6561	45	4697-4539 calBCE (5760±25 BP, PSUAMS-4032)	Russia_Khvalynsk_Eneolithic	Samara Oblast, Volga River Valley, Khvalynsk II	Russia	52.3534	48.0784	1240K	0.476	425186	M	R-M459	R1a	U5a1i	PASS	mtcontam=[0.954,0.979]
I0122	I0122	Khvalynsk II Grave 12, SVP 35	MathiesonNature2015	Direct: IntCal20 (there is almost certainly a freshwater reservoir effect correction but this is not applied)	6788	44	4936-4730 calBCE (5960±25 BP, PSUAMS-4031)	Russia_Khvalynsk_Eneolithic	Samara Oblast, Volga River Valley, Khvalynsk II	Russia	52.3534	48.0784	1240K	0.723	560294	M	R-V1636	R1b1a2	H2a1	PASS	..
I0124	I0124	Lebyazhinka IV, Grave 1, SVP HB 44 'Samara H-G'	MathiesonNature2015 (1240k of same same sample with 390k in HaakLazaridis2015)	Direct: IntCal20	7544	32	5660-5535 calBCE (6680±30 BP, Beta-392490)	Russia_HG_Samara	Samara Oblast, Volga River Valley, Sok River, Lebyazhinka	Russia	53.6806	50.6753	1240K	0.598	471173	M	R-P297	R1b1a1	U5a1d	PASS	..
I0233	I0233	SVP13, Novosel'ki, kurgan 2, grave 4	NarasimhanPattersonScience2019	Context: Archaeological - Period	3475	188	1850-1200 BCE	Russia_Srubnaya_Scythian_Sarmatian_possible	Samara Oblast, Volga River Valley, Tatarstan oblast, forest-steppe zone, Novosel'ki	Russia	48.1	54.44	1240K	0.03	34947	M	R1	R1	U5a1i	PASS	damage.ds.half=0.049, mtcontam=[0.955,0.972]
I0370	I0370	SVP HB 10, K. 3, gr. 1, Ishkinovka I, k3/7	MathiesonNature2015 (1240k of same same sample with 390k in HaakLazaridis2015)	Context: Archaeological - Period	4850	231	3300-2500 BCE	Russia_Samara_EBA_Yamnaya	Samara Oblast, Volga River Valley, Eastern Orenburg, Pre-Ural steppe, Ishkinovka I	Russia	51.27	58.18	1240K	1.043	682913	M	R-KMS67	R1b1a1b1b3	H13a1a1	PASS	..
I0441	I0441	SVP HB 54, Kurmanaevka III, K. 3, gr. 1	MathiesonNature2015 (1240k of same same sample with 390k in HaakLazaridis2015)	Direct: IntCal20	4752	92	3010-2623 calBCE (4234±60 BP, AA-47805)	Russia_Samara_EBA_Yamnaya	Samara Oblast, Volga River Valley, Buzuluk, Kurmanaevka III	Russia	52.3	52.05	1240K	0.091	101639	F	n/a (female)	n/a (female)	H2b	PASS	..
I0444	I0444	Kutuluk I Kurgan 4, Grave 1, SVP 58	MathiesonNature2015 (1240k of same same sample with 390k in HaakLazaridis2015)	Direct: IntCal20	5003	129	3335-2883 calBCE (4370±75 BP, AA-12570)	Russia_Samara_EBA_Yamnaya	Samara Oblast, Volga River Valley, Kutuluk River, Kutuluk	Russia	53.1812	51.2225	1240K	0.653	532024	M	R-Y20993	R1b1a1b1b3	H6a1b	PASS	Xcontam=0.015
I0439	I0439	Kurgan 1, Grave 1, SVP 52 Lopatino I K1/gr1	MathiesonNature2015 (1240k of same same sample with 390k in HaakLazaridis2015)	Direct: IntCal20	5021	104	3322-2921 calBCE (4420±30 BP, Beta-392491)	Russia_Samara_EBA_Yamnaya	Samara Oblast, Volga River Valley, Sok River, Lopatino I	Russia	53.64	50.655	1240K	0.26	264738	M	R-M269	R1b1a1b	U5a1a1	PASS	..
I0357	I0357	Kurgan 35, Grave 1, SVP 5 Lopatino I K35/1 same as SVP37	MathiesonNature2015 (1240k of same same sample with 390k in HaakLazaridis2015)	Direct: IntCal20	4942	58	3093-2911 calBCE (4380±30 BP, Beta-392489)	Russia_Samara_EBA_Yamnaya	Samara Oblast, Volga River Valley, Sok River, Lopatino I	Russia	53.64	50.655	1240K	0.625	523071	F	n/a (female)	n/a (female)	W6c	PASS	..
I0429	I0429	Kurgan 31 (or 30??), Grave 1, SVP 38	MathiesonNature2015 (1240k of same same sample with 390k in HaakLazaridis2015)	Direct: IntCal20	5074	126	3339-2916 calBCE (4432±66 BP, AA-47804)	Russia_Samara_EBA_Yamnaya	Samara Oblast, Volga River Valley, Sok River, Lopatino I	Russia	53.64	50.655	1240K	0.843	593741	M	R-Y20993	R1b1a1b1b3	T2c1a2	PASS	..
I0438_published	I0438	SVP HB 50, flat grave 5 (prisoner) Potapovka I, k3/gr1	MathiesonNature2015 (1240k of same same sample with 390k in HaakLazaridis2015)	Direct: IntCal20	4785	100	3020-2631 calBCE (4254±61 BP, AA-47807)	Russia_Samara_EBA_Yamnaya_published	Samara Oblast, Volga River Valley, Samara River, Luzkhi I	Russia	53.38	50.38	1240K	0.736	558931	M	R-KMS67	R1b1a1b1b3	U5a1a1	PASS	..
I1048_published	I1048	PK12-02/204/15336	SkoglundCell2017	Direct: SHCal20	1357	32	539-643 calCE (1520±30 BP, Beta-434912)	Tanzania_Pemba_1400BP_published	Zanzibar, Pemba Island, Mapangani Cave	Tanzania	-4.9	39.6	1240K	0.098	104914	F	n/a (female)	n/a (female)	L0a1'4	PASS	Literature
I0576	I0576	A17d	UnterlanderNatureCommunications2017	Context: Archaeological - Period	2750	58	900 -700 BCE	Russia_Tuva_IA_AldyBel	Arzan	Russia	52.0961	93.7111	1240K	0.175	186435	F	n/a (female)	n/a (female)	H15b1	PASS	..
I0574	I0574	PR9a	UnterlanderNatureCommunications2017	Context: Archaeological - Period	2250	58	400-200 BCE	Russia_IA_EarlySarmatian	Pokrovka	Russia	51.9908	53.8702	1240K	0.378	359140	F	n/a (female)	n/a (female)	U2e2a1a2	PASS	..
I0575	I0575	PR3a	UnterlanderNatureCommunications2017	Context: Archaeological - Period	2250	58	400-200 BCE	Russia_IA_EarlySarmatian	Pokrovka	Russia	51.9908	53.8702	1240K	0.682	551777	M	R-A12360	R1b1a1b1b3	M5a	PASS	Xcontam=0.013
I0563	I0563	Be11a	UnterlanderNatureCommunications2017	Context: Archaeological - Period	2300	29	400-300 BCE	Kazakhstan_IA_Berel_Pazyryk	Berel	Kazakhstan	49.3356	86.3504	1240K	1.346	750055	M	R-S23592	R1a1a1b2a2a3~	C4a1a+195	PASS	Xcontam=0.005
I0562	I0562	Be9	UnterlanderNatureCommunications2017	Context: Archaeological - Period	2300	29	400-300 BCE	Kazakhstan_IA_Berel_Pazyryk	Berel	Kazakhstan	49.3356	86.3504	1240K	4.786	987778	F	n/a (female)	n/a (female)	A16	PASS	..
I0840	I0840	AMD2-G18-187	OlaldeNature2018	Direct: IntCal20	4243	69	2454-2153 calBCE (3836±29 BP, OxA-28857)	Portugal_C	Almonda, Galeria da Cisterna	Portugal	39.5	-8.61667	1240K	0.123	133186	F	n/a (female)	n/a (female)	U5b1i	PASS	..
I1310	I1310	E-459_No148	OlaldeScience2019	Context: Date(s) on the layer of 1936-1621 calBCE (3465¬±60 BP, UBAR-697), 1867-1518 calBCE (3370¬±50 BP, UBAR-670), 1738-1451 calBCE (3305¬±55 BP, UBAR-671), and 1875-1513 calBCE (3380¬±60 BP, UBAR-672) calibrated by IntCal20	3650	173	2000-1400 BCE	Spain_EBA	Barcelona, Sabadell, Can Roquetes	Spain	41.5373	2.1329	1240K	0.539	414328	F	n/a (female)	n/a (female)	U5b1c	PASS	..
I1282	I1282	MIR19	MathiesonNature2015	Context: Layer dates of 2568-2346 calBCE (3950¬±30 BP, Beta-416457), 2857-2492 calBCE (4080¬±30 BP, Beta-416456), 2867-2573 calBCE (4110¬±30 BP, Beta-416458), 2900-2675 calBCE (4210¬±30 BP, Beta-416455)) on individuals from same site calibrated by IntCal20	4550	173	2900-2300 BCE	Spain_C	Burgos, Atapuerca, El Mirador Cave	Spain	42.3333	-3.5	1240K	0.06	67208	M	I2	I2	H3	PASS	damage.ds.half=0.042
I1302	I1302	MIR24	MathiesonNature2015	Context: Layer dates of 2568-2346 calBCE (3950¬±30 BP, Beta-416457), 2857-2492 calBCE (4080¬±30 BP, Beta-416456), 2867-2573 calBCE (4110¬±30 BP, Beta-416458), 2900-2675 calBCE (4210¬±30 BP, Beta-416455)) on individuals from same site calibrated by IntCal20	4550	173	2900-2300 BCE	Spain_C_father.or.son.I1314	Burgos, Atapuerca, El Mirador Cave	Spain	42.3333	-3.5	1240K	0.063	69726	M	G-PF3359	G2a2b2b	J2b1a3	PASS	..
I1276	I1276	MIR13	MathiesonNature2015	Context: Layer dates of 2568-2346 calBCE (3950¬±30 BP, Beta-416457), 2857-2492 calBCE (4080¬±30 BP, Beta-416456), 2867-2573 calBCE (4110¬±30 BP, Beta-416458), 2900-2675 calBCE (4210¬±30 BP, Beta-416455)) on individuals from same site calibrated by IntCal20	4550	173	2900-2300 BCE	Spain_C	Burgos, Atapuerca, El Mirador Cave	Spain	42.3333	-3.5	1240K	0.104	113402	F	n/a (female)	n/a (female)	H3c3	PASS	..
I1284	I1284	MIR21	MathiesonNature2015	Context: Layer dates of 2568-2346 calBCE (3950¬±30 BP, Beta-416457), 2857-2492 calBCE (4080¬±30 BP, Beta-416456), 2867-2573 calBCE (4110¬±30 BP, Beta-416458), 2900-2675 calBCE (4210¬±30 BP, Beta-416455)) on individuals from same site calibrated by IntCal20	4550	173	2900-2300 BCE	Spain_C	Burgos, Atapuerca, El Mirador Cave	Spain	42.3333	-3.5	1240K	0.114	121323	M	I-M436	I2a1b	H3	PASS	..
I1274	I1274	MIR11	MathiesonNature2015	Context: Layer dates of 2568-2346 calBCE (3950¬±30 BP, Beta-416457), 2857-2492 calBCE (4080¬±30 BP, Beta-416456), 2867-2573 calBCE (4110¬±30 BP, Beta-416458), 2900-2675 calBCE (4210¬±30 BP, Beta-416455)) on individuals from same site calibrated by IntCal20	4550	173	2900-2300 BCE	Spain_C_brother.I1277	Burgos, Atapuerca, El Mirador Cave	Spain	42.3333	-3.5	1240K	0.147	150975	M	I-PF692	I2a1b1b	H3	PASS	..
I1280	I1280	MIR17	MathiesonNature2015	Context: Layer dates of 2568-2346 calBCE (3950¬±30 BP, Beta-416457), 2857-2492 calBCE (4080¬±30 BP, Beta-416456), 2867-2573 calBCE (4110¬±30 BP, Beta-416458), 2900-2675 calBCE (4210¬±30 BP, Beta-416455)) on individuals from same site calibrated by IntCal20	4550	173	2900-2300 BCE	Spain_C	Burgos, Atapuerca, El Mirador Cave	Spain	42.3333	-3.5	1240K	0.22	202004	F	n/a (female)	n/a (female)	J1c1	PASS	..
I1314	I1314	MIR26	MathiesonNature2015	Context: Layer dates of 2568-2346 calBCE (3950¬±30 BP, Beta-416457), 2857-2492 calBCE (4080¬±30 BP, Beta-416456), 2867-2573 calBCE (4110¬±30 BP, Beta-416458), 2900-2675 calBCE (4210¬±30 BP, Beta-416455)) on individuals from same site calibrated by IntCal20	4550	173	2900-2300 BCE	Spain_C	Burgos, Atapuerca, El Mirador Cave	Spain	42.3333	-3.5	1240K	0.268	216227	M	G-PF3378	G2a2b2b1a1a	J2a1a1	PASS	..
I1277	I1277	MIR14	MathiesonNature2015	Direct: IntCal20	4403	66	2570-2342 calBCE (3950±30 BP, Beta-416457)	Spain_C	Burgos, Atapuerca, El Mirador Cave	Spain	42.3333	-3.5	1240K	0.941	543822	M	I-PF692	I2a1b1b	H3	PASS	..
I1272	I1272	MIR2	MathiesonNature2015	Direct: IntCal20	4595	96	2857-2492 calBCE (4080±30 BP, Beta-416456)	Spain_C	Burgos, Atapuerca, El Mirador Cave	Spain	42.3333	-3.5	1240K	0.977	578602	F	n/a (female)	n/a (female)	K1b1a	PASS	..
I1281	I1281	MIR18	MathiesonNature2015	Direct: IntCal20	4653	91	2867-2573 calBCE (4110±30 BP, Beta-416458)	Spain_C	Burgos, Atapuerca, El Mirador Cave	Spain	42.3333	-3.5	1240K	1.575	623462	F	n/a (female)	n/a (female)	H1t	PASS	..
I1300	I1300	MIR22	MathiesonNature2015	Context: Layer dates of 2568-2346 calBCE (3950¬±30 BP, Beta-416457), 2857-2492 calBCE (4080¬±30 BP, Beta-416456), 2867-2573 calBCE (4110¬±30 BP, Beta-416458), 2900-2675 calBCE (4210¬±30 BP, Beta-416455)) on individuals from same site calibrated by IntCal20	4550	173	2900-2300 BCE	Spain_C	Burgos, Atapuerca, El Mirador Cave	Spain	42.3333	-3.5	1240K	2.792	778669	F	n/a (female)	n/a (female)	K1a2a	PASS	..
I0843	I0843	LaBra√±a2	OlaldeScience2019	Direct: IntCal20	7858	59	6015-5789 calBCE (7030±50 BP, Beta-226473)	Spain_HG_brother.I0585	Castilla y Le√≥n, Le√≥n, La Brana-Arintero	Spain	42.911	-5.3778	1240K	4.007	995773	M	C-CTS11043	C1a	U5b2c1	PASS	..
I0585	I0585	LaBrana1	MathiesonNature2015 (1240k of same same sample with shotgun in Olalde2014)	Direct: IntCal20	7811	65	5982-5741 calBCE (6980±50 BP, Beta-226472)	Spain_HG	Leon, La Brana-Arintero	Spain	42.911	-5.3778	1240K	19.536	954740	M	C-Y11591	C1a2	U5b2c1	PASS	Xcontam=0.004
I0507	I0507	KzHS7, individual 1, Dali 1, burial 1	NarasimhanPattersonScience2019	Direct: IntCal20	3668	61	1873-1622 calBCE (3420±30 BP, Beta-391199)	Kazakhstan_MLBA_Dali	Byan Zherek, eastern spur, Dali	Kazakhstan	45.1324	79.3644	1240K	2.114	857228	M	R-Z2124	R1a1a1b2a2	U5a1a2a	PASS	Xcontam=0.006
Oase1_d	Oase1	Oase1	FuNature2015	Direct: IntCal20; R_combine	38033	1047	39956-35756 calBCE (34950±990 BP) [R_combine: (34290+970-870 BP, GrA-22810); (>35200 BP, OxA-11711)]	Romania_Oase	Oase Cave	Romania	45.12	21.9	1240K	0.194	195345	M	A0-T	A0-T	N	PASS	Literature
I0807	I0807	ESP30	MathiesonNature2015 (1240k of same same sample with 390k in HaakLazaridis2015)	Direct: IntCal20	5799	78	3977-3659 calBCE (5061±62 BP, Erl-7784)	Germany_MN_Baalberge	Esperstedt	Germany	51.42	11.68	1240K	0.086	89911	M	IJ	IJ	H1e1a	PASS	..
I0559	I0559	QLB15D	MathiesonNature2015 (1240k of same same sample with 390k in HaakLazaridis2015)	Direct: IntCal20	5530	39	3646-3528 calBCE (4815±26 BP, MAMS-22818)	Germany_MN_Baalberge	Quedlinburg Site IX	Germany	51.792	11.142	1240K	0.163	172889	M	R-V88	R1b	H+16311	PASS	..
I0560	I0560	QLB18A	MathiesonNature2015 (1240k of same same sample with 390k in HaakLazaridis2015)	Direct: IntCal20	5471	80	3637-3376 calBCE (4745±52 BP, Erl-7856)	Germany_MN_Baalberge	Quedlinburg Site IX	Germany	51.792	11.142	1240K	0.407	375738	F	n/a (female)	n/a (female)	T2e1	PASS	..
I0785	I0785	Yunatsite99	MathiesonNature2018	Direct: IntCal20	6353	30	4451-4354 calBCE (5578±23 BP, MAMS-28135)	Bulgaria_C	Yunatsite	Bulgaria	42.2322	24.2627	1240K	0.068	76273	F	n/a (female)	n/a (female)	H7	PASS	..
I0781	I0781	Yunatsite78	MathiesonNature2018	Direct: IntCal20	6404	43	4537-4367 calBCE (5632±24 BP, MAMS-28134)	Bulgaria_C	Yunatsite	Bulgaria	42.2322	24.2627	1240K	0.557	460624	F	n/a (female)	n/a (female)	K1a+195	PASS	..
I1546	I1546	BZH2	MathiesonNature2015	Context: Archaeological - Period	4225	130	2500-2050 BCE	Germany_BellBeaker	Benzingerode-Heimburg	Germany	51.82	10.91	1240K	0.143	149550	F	n/a (female)	n/a (female)	U5a1b1	PASS	..
I0806	I0806	QLB28	MathiesonNature2015 (1240k of same same sample with 390k in HaakLazaridis2015)	Direct: IntCal20	4217	58	2433-2147 calBCE (3824±25 BP, MAMS-22820)	Germany_BellBeaker	Quedlinburg Site VII	Germany	51.79	11.14	1240K	0.13	136125	M	R-P312	R1b1a1b1a1a2	H1	PASS	..
I0805	I0805	QLB26	MathiesonNature2015	Direct: IntCal20	4252	92	2465-2142 calBCE (3839±55 BP, Erl-8558)	Germany_BellBeaker_contam	Quedlinburg Site VII	Germany	51.79	11.14	1240K	0.232	220737	M	R-Y128188	R1b1a1b1a1a2b1c1a1	H1	QUESTIONABLE_CRITICAL	sexratio=0.143
I0113	I0113	QUEXII4	MathiesonNature2015 (1240k of same same sample with 390k in HaakLazaridis2015)	Direct: IntCal20	4146	85	2396-2034 calBCE (3773±47 BP, Erl-7283)	Germany_BellBeaker	Quedlinburg Site XII	Germany	51.791	11.141	1240K	0.777	585608	F	n/a (female)	n/a (female)	J1c5	PASS	mtcontam=[0.899,0.974]
I0112	I0112	QUEXII6	MathiesonNature2015 (1240k of same same sample with 390k in HaakLazaridis2015)	Direct: IntCal20	4224	80	2455-2141 calBCE (3820±42 BP, Erl-7038)	Germany_BellBeaker	Quedlinburg Site XII	Germany	51.791	11.141	1240K	3.768	949545	F	n/a (female)	n/a (female)	H13a1a2	PASS	..
I1530	I1530	ROT1	MathiesonNature2015	Direct: IntCal20	4222	87	2456-2140 calBCE (3818±48 BP, Erl-8715)	Germany_BellBeaker_1d.rel.I0111	Rothenschirmbach	Germany	51.45	11.54	1240K	0.028	31755	M	R1b	R1b	H3ao	PASS	..
I0111	I0111	ROT4	MathiesonNature2015 (1240k of same same sample with 390k in HaakLazaridis2015)	Direct: IntCal20	4303	79	2474-2201 calBCE (3881±50 BP, Erl-8712)	Germany_BellBeaker	Rothenschirmbach	Germany	51.45	11.54	1240K	0.731	539767	F	n/a (female)	n/a (female)	H3ao	PASS	..
I0108	I0108	ROT6	MathiesonNature2015 (1240k of same same sample with 390k in HaakLazaridis2015)	Direct: IntCal20	4399	80	2575-2297 calBCE (3953±47 BP, Erl-8710)	Germany_BellBeaker	Rothenschirmbach	Germany	51.45	11.54	1240K	1.197	735134	F	n/a (female)	n/a (female)	H5a3	PASS	..
I0462	I0462	Roy5	OlaldeNature2018	Direct: IntCal20	4405	63	2569-2344 calBCE (3950±26 BP, MAMS-25936)	Spain_C_oSteppe	Burgos, Arroyal I	Spain	42.4	-3.75	1240K	0.029	32888	F	n/a (female)	n/a (female)	K1a+195	PASS	..
I0460	I0460	Roy3	OlaldeNature2018	Direct: IntCal20	4287	69	2460-2206 calBCE (3860±30 BP, UGA-15905)	Spain_C	Burgos, Arroyal I	Spain	42.4	-3.75	1240K	0.364	339825	M	I-PF692	I2a1b1b	H45	PASS	..
I0459	I0459	Roy2	OlaldeNature2018	Context: Date(s) from same site (I0460, I0458, I0462, I0461)	4350	115	2600-2200 BCE	Spain_C	Burgos, Arroyal I	Spain	42.4	-3.75	1240K	0.658	527556	F	n/a (female)	n/a (female)	U5b2b	PASS	..
I0457	I0457	Cmol165b	OlaldeNature2018	Context: Based on dates at same site (I0453, I0454)	4500	260	3000-2100 BCE	Spain_C	Murcia, Caravaca, Camino del Molino	Spain	38.1	-1.85	1240K	0.017	19586	M	IJ	IJ	J1c1	PASS	..
I0456	I0456	Cmol140	OlaldeNature2018	Context: Based on dates at same site (I0453, I0454)	4500	260	3000-2100 BCE	Spain_C	Murcia, Caravaca, Camino del Molino	Spain	38.1	-1.85	1240K	0.025	28416	F	n/a (female)	n/a (female)	U5b2a1a	QUESTIONABLE	sex ratio
I0453	I0453	Cmol79	OlaldeNature2018	Direct: IntCal20	4239	79	2456-2146 calBCE (3830±40 BP, Beta-261524)	Spain_SE_Iberia_CA_published	Murcia, Caravaca, Camino del Molino	Spain	38.1	-1.85	1240K	0.037	42324	M	I-P37	I2	V	PASS	..
I0455	I0455	Cmol123	OlaldeNature2018	Direct: IntCal20	4737	71	2905-2636 calBCE (4210±40 BP, Beta-261529)	Spain_C	Murcia, Caravaca, Camino del Molino	Spain	38.1	-1.85	1240K	0.041	46253	M	I-CTS10057	I2a1b1a2	H1	PASS	..
I0263	I0263	10385A, 3765	OlaldeNature2018	Context: Archaeological - Period	4500	173	2850-2250 BCE	Spain_C	Barcelona, Cerdanyola, Paris Street	Spain	41.4919	2.13889	1240K	0.028	31540	F	n/a (female)	n/a (female)	X2b+226	PASS	..
I1553	I1553	10388A, 4304	OlaldeNature2018	Context: Archaeological - Period	4500	173	2850-2250 BCE	Spain_C	Barcelona, Cerdanyola, Paris Street	Spain	41.4919	2.13889	1240K	0.033	37187	F	n/a (female)	n/a (female)	H+152	PASS	..
I0825	I0825	10394A, 6245	OlaldeNature2018	Direct: IntCal20	4346	52	2471-2296 calBCE (3915±29 BP, MAMS-25939)	Spain_C	Barcelona, Cerdanyola, Paris Street	Spain	41.4919	2.13889	1240K	0.037	41417	M	G	G	K1a4a1	PASS	..
I0260	I0260	10370A, 1667	OlaldeNature2018	Context: Archaeological - Period	4500	173	2850-2250 BCE	Spain_C	Barcelona, Cerdanyola, Paris Street	Spain	41.4919	2.13889	1240K	0.046	51781	F	n/a (female)	n/a (female)	K1a2a	PASS	..
I0261	I0261	10378A, 2976	OlaldeNature2018	Context: Archaeological - Period	4500	173	2850-2250 BCE	Spain_C	Barcelona, Cerdanyola, Paris Street	Spain	41.4919	2.13889	1240K	0.047	51529	M	R-V88	R1b	U5b1i	PASS	..
I0823	I0823	10360A, 749	OlaldeNature2018	Context: Archaeological - Period	4500	173	2850-2250 BCE	Spain_C	Barcelona, Cerdanyola, Paris Street	Spain	41.4919	2.13889	1240K	0.054	60407	F	n/a (female)	n/a (female)	H1	PASS	..
I0258	I0258	10367A, 1664	OlaldeNature2018	Context: Archaeological - Period	4500	173	2850-2250 BCE	Spain_C	Barcelona, Cerdanyola, Paris Street	Spain	41.4919	2.13889	1240K	0.056	62806	F	n/a (female)	n/a (female)	H1q	PASS	..
I0262	I0262	10381A, 2980	OlaldeNature2018	Context: Archaeological - Period	4500	173	2850-2250 BCE	Spain_C	Barcelona, Cerdanyola, Paris Street	Spain	41.4919	2.13889	1240K	0.084	92102	F	n/a (female)	n/a (female)	U5b3	PASS	..
I0257	I0257	10362A, 1656	OlaldeNature2018	Direct: IntCal20	4439	58	2573-2348 calBCE (3965±29 BP, MAMS-25937)	Spain_C	Barcelona, Cerdanyola, Paris Street	Spain	41.4919	2.13889	1240K	0.1	106481	M	R-V88	R1b	H1ax	PASS	..
I0826	I0826	10400A, 6805	OlaldeNature2018	Direct: IntCal20	4522	72	2835-2473 calBCE (4051±28 BP, MAMS-25940)	Spain_C	Barcelona, Cerdanyola, Paris Street	Spain	41.4919	2.13889	1240K	0.104	111431	M	I-Y3259	I2a1b1	H1t	PASS	..
I0458	I0458	Roy1	OlaldeNature2018	Direct: IntCal20	4270	71	2456-2204 calBCE (3850±30 BP, UGA-15904)	Spain_C_father.or.son.I0460	Burgos, Arroyal I	Spain	42.4	-3.75	1240K	0.118	129234	M	I-Y3259	I2a1b1	K1a1b1	PASS	..
I0171	I0171	BZH12	MathiesonNature2015 (1240k of same same sample with 390k in HaakLazaridis2015)	Direct: IntCal20	4118	66	2288-2039 calBCE (3758±33 BP, KIA-27952)	Germany_BenzigerodeHeimburg_LN	Benzingerode-Heimburg	Germany	51.82	10.91	1240K	0.143	140507	F	n/a (female)	n/a (female)	U5a1a2a	PASS	..
I0059	I0059	BZH6	MathiesonNature2015 (1240k of same same sample with 390k in HaakLazaridis2015)	Direct: IntCal20	4179	58	2343-2137 calBCE (3796±30 BP, MAMS-21486)	Germany_BenzigerodeHeimburg_LN	Benzingerode-Heimburg	Germany	51.82	10.91	1240K	1.303	724814	F	n/a (female)	n/a (female)	H1+16189	PASS	..
I1542	I1542	ESP33	MathiesonNature2015	Context: Archaeological - Period	4225	130	2500-2050 BCE	Germany_CordedWare	Esperstedt	Germany	51.42	11.68	1240K	0.068	74996	M	R-V1636	R1b1a2	K1b1a	PASS	..
I1536	I1536	ESP17	MathiesonNature2015	Context: Archaeological - Period	4225	130	2500-2050 BCE	Germany_CordedWare	Esperstedt	Germany	51.42	11.68	1240K	0.105	112669	M	R-M417	R1a1a1	U5a1g2	PASS	..
I1544	I1544	ESP36	MathiesonNature2015	Context: Archaeological - Period	4225	130	2500-2050 BCE	Germany_CordedWare	Esperstedt	Germany	51.42	11.68	1240K	0.104	112879	M	R-YP1368	R1a1a1b1a3a4a~	J1c3j	PASS	..
I1538	I1538	ESP20	MathiesonNature2015	Context: Archaeological - Period	4225	130	2500-2050 BCE	Germany_CordedWare	Esperstedt	Germany	51.42	11.68	1240K	0.126	133253	M	R-M417	R1a1a1	J1c5	PASS	..
I1539	I1539	ESP25	MathiesonNature2015	Direct: IntCal20	4420	95	2630-2287 calBCE (3967±57 BP, Erl-7779)	Germany_CordedWare	Esperstedt	Germany	51.42	11.68	1240K	0.132	138130	F	n/a (female)	n/a (female)	J1c1b1a	PASS	..
I1534_published	I1534	ESP14	MathiesonNature2015	Context: Archaeological - Period	4225	130	2500-2050 BCE	Germany_CordedWare_published_o1	Esperstedt	Germany	51.42	11.68	1240K	0.158	161592	F	n/a (female)	n/a (female)	K1a1b2a	PASS	..
I0106	I0106	ESP26	MathiesonNature2015 (1240k of same same sample with 390k in HaakLazaridis2015)	Direct: IntCal20	4297	68	2461-2208 calBCE (3867±32 BP, MAMS-21490)	Germany_CordedWare	Esperstedt	Germany	51.42	11.68	1240K	0.224	221969	F	n/a (female)	n/a (female)	T2a1b1	PASS	..
I1540	I1540	ESP28	MathiesonNature2015	Context: Archaeological - Period	4225	130	2500-2050 BCE	Germany_CordedWare_o	Esperstedt	Germany	51.42	11.68	1240K	0.298	281324	M	R-M417	R1a1a1	J1c5f	PASS	..
I1541	I1541	ESP32	MathiesonNature2015	Context: Archaeological - Period	4225	130	2500-2050 BCE	Germany_CordedWare_father.or.son.I1538_father.or.son.I1540	Esperstedt	Germany	51.42	11.68	1240K	0.294	271718	M	R-M417	R1a1a1	U2e1a1	PASS	..
I1532	I1532	ESP8	MathiesonNature2015	Context: Archaeological - Period	4225	130	2500-2050 BCE	Germany_CordedWare	Esperstedt	Germany	51.42	11.68	1240K	0.566	455799	M	R-M417	R1a1a1	J1c2e	PASS	..
I0049	I0049	ESP22	MathiesonNature2015 (1240k of same same sample with 390k in HaakLazaridis2015)	Direct: IntCal20	4295	70	2463-2206 calBCE (3867±35 BP, MAMS-21489)	Germany_CordedWare	Esperstedt	Germany	51.42	11.68	1240K	0.649	513924	F	n/a (female)	n/a (female)	X2b4	PASS	..
I0211	I0211	UzOO40	MathiesonNature2015	Context: Union of layer dates of 6367-5991 calBCE (7280¬±80 BP, OxA-1665), 6412-6058 calBCE (7350¬±90 BP, OxA-2266), 6391-6028 calBCE (7330¬±90 BP, OxA-1667), 6591-6236 calBCE (7560¬±90 BP, OxA-1668), 6591-6236 calBCE (7560¬±90 BP, OxA-1669), 6374-5989 calBCE (7280¬±90 BP, OxA-2124), 6570-6092 calBCE (7510¬±90 BP, OxA-2125), 7032-6415 calBCE (7750¬±110 BP, OxA-1973), calibrated by IntCal20	8450	318	7050-5950 BCE	Russia_HG_Karelia	Karelia, Yuzhnyy Oleni Ostrov	Russia	61.65	35.65	1240K	0.136	144746	M	J1	J1	U4a	PASS	..
I0061	I0061	UzOO74	MathiesonNature2015 (1240k of same same sample with 390k in HaakLazaridis2015)	Context: Union of layer dates of 6367-5991 calBCE (7280¬±80 BP, OxA-1665), 6412-6058 calBCE (7350¬±90 BP, OxA-2266), 6391-6028 calBCE (7330¬±90 BP, OxA-1667), 6591-6236 calBCE (7560¬±90 BP, OxA-1668), 6591-6236 calBCE (7560¬±90 BP, OxA-1669), 6374-5989 calBCE (7280¬±90 BP, OxA-2124), 6570-6092 calBCE (7510¬±90 BP, OxA-2125), 7032-6415 calBCE (7750¬±110 BP, OxA-1973), calibrated by IntCal20	8450	318	7050-5950 BCE	Russia_HG_Karelia	Karelia, Yuzhnyy Oleni Ostrov	Russia	61.65	35.65	1240K	5.272	1003545	M	R1a	R1a	C1	PASS	Xcontam=0.005
I0550	I0550	KAR22A	MathiesonNature2015 (1240k of same same sample with 390k in HaakLazaridis2015)	Direct: IntCal20	4469	33	2572-2467 calBCE (3993±21 BP, MAMS-23344)	Germany_LN_Karsdorf	Karsdorf	Germany	51.2831	11.65	1240K	0.15	161100	F	n/a (female)	n/a (female)	T1a1	PASS	..
I0797	I0797	KAR16A	MathiesonNature2015	Context: Archaeological - Period	7125	188	5500-4850 BCE	Germany_EN_LBK	Karsdorf	Germany	51.2831	11.65	1240K	0.087	92819	M	T-M70	T1a	H46b	PASS	..
I0795	I0795	KAR6	MathiesonNature2015 (1240k of same same sample with 390k in HaakLazaridis2015)	Direct: IntCal20	7071	54	5215-5030 calBCE (6174±29 BP, MAMS-22823)	Germany_EN_LBK	Karsdorf	Germany	51.2831	11.65	1240K	0.097	102717	M	T-L206	T	H1 or H1au1b	PASS	..
I0176	I0176	SZEH4	MathiesonNature2015 (1240k of same same sample with 390k in HaakLazaridis2015)	Direct: IntCal20	7002	77	5209-4939 calBCE (6110±30 BP, Beta-310038)	Hungary_MN_LBK	Szemely-Hegyes	Hungary	46.4	18.74	1240K	0.066	69388	F	n/a (female)	n/a (female)	N1a1a1a3	PASS	..
I0963	I0963	Popovo2	MittnikNatureCommunications2018	Context: Archaeological - Period	6950	577	6000-4000 BCE	Russia_HG_contam	Archangelsk, Popovo	Russia	61.2643	38.9052	1240K	0.063	67223	M	J1	J1	U4	QUESTIONABLE_CRITICAL	..
I0802	I0802	SALZ77A	LipsonNature2017	Context: Archaeological - Period	5163	108	3400-3025 BCE	Germany_MN_Salzmuende	Salzm√ºnde-Schiepzig	Germany	51.5331	11.8331	1240K	0.019	20267	M	IJ	IJ	H3	PASS	..
I0800	I0800	SALZ57A	LipsonNature2017	Direct: IntCal20	5164	77	3348-3097 calBCE (4498±27 BP, KIA-31459)	Germany_MN_Salzmuende	Salzm√ºnde-Schiepzig	Germany	51.5331	11.8331	1240K	0.021	23797	F	n/a (female)	n/a (female)	H3+152	PASS	..
I0551	I0551	SALZ3B	MathiesonNature2015	Context: Archaeological - Period	5163	108	3400-3025 BCE	Germany_MN_Salzmuende	Salzm√ºnde-Schiepzig	Germany	51.5331	11.8331	1240K	0.091	100956	M	G-PF3148	G2a2a1	U3a1	PASS	..
I0409	I0409	Troc1	MathiesonNature2015 (1240k of same same sample with 390k in HaakLazaridis2015)	Direct: IntCal20	7210	34	5312-5212 calBCE (6280±25 BP, MAMS-16159)	Spain_EN	Els Trocs	Spain	42.5	0.5	1240K	0.686	511152	F	n/a (female)	n/a (female)	J1c3	PASS	..
I0411	I0411	Troc4	MathiesonNature2015 (1240k of same same sample with 390k in HaakLazaridis2015)	Direct: IntCal20	7107	66	5298-5059 calBCE (6218±24 BP, MAMS-16162)	Spain_EN_father.or.son.I0410	Els Trocs	Spain	42.5	0.5	1240K	0.074	76861	M	R1b	R1b	K1a2a	PASS	..
I0405	I0405	Mina3	MathiesonNature2015 (1240k of same same sample with 390k in HaakLazaridis2015)	Context: Archaeological - Period	5700	87	3900-3600 BCE	Spain_MLN	La Mina	Spain	41.2522	-2.32622	1240K	0.377	317705	M	H-Y19962	H2c1a~	K1a1b1	PASS	..
I0174	I0174	BAM25	MathiesonNature2015 (1240k of same same sample with 390k in HaakLazaridis2015)	Direct: IntCal20	7558	43	5712-5531 calBCE (6695±40 BP, MAMS-11939 )	Hungary_EN_Starcevo_1	Alsonyek-Bataszek, M√©rn√∂ki telep	Hungary	46.2086	18.7	1240K	0.224	225353	M	H-P96	H	N1a1a1	PASS	..
I0115	I0115	ESP3	MathiesonNature2015 (1240k of same same sample with 390k in HaakLazaridis2015)	Direct: IntCal20	3815	58	1959-1751 calBCE (3540±31 BP, MAMS-21494)	Germany_EBA_Unetice	Esperstedt	Germany	51.42	11.68	1240K	0.409	351996	F	n/a (female)	n/a (female)	U5a1i	PASS	mtcontam=[0.965,0.978]
I0117	I0117	ESP29	MathiesonNature2015 (1240k of same same sample with 390k in HaakLazaridis2015)	Direct: IntCal20	4092	58	2276-2037 calBCE (3743±25 BP, MAMS-21496)	Germany_EBA_Unetice	Esperstedt	Germany	51.42	11.68	1240K	1.902	842419	F	n/a (female)	n/a (female)	I3a	PASS	..
I0804	I0804	EUL57	MathiesonNature2015 (1240k of same same sample with 390k in HaakLazaridis2015)	Direct: IntCal20	4010	53	2139-1959 calBCE (3671±26 BP, MAMS-22821)	Germany_EBA_Unetice	Eulau	Germany	51.1677	11.8475	1240K	0.054	60672	M	IJ	IJ	H3	PASS	..
I0803	I0803	EUL41	MathiesonNature2015 (1240k of same same sample with 390k in HaakLazaridis2015)	Direct: IntCal20	3977	56	2135-1941 calBCE (3650±26 BP, MAMS-22822)	Germany_EBA_Unetice	Eulau	Germany	51.1677	11.8475	1240K	0.228	212921	F	n/a (female)	n/a (female)	H4a1a1a	PASS	..
I0164	I0164	QUEVIII6	MathiesonNature2015 (1240k of same same sample with 390k in HaakLazaridis2015)	Direct: IntCal20	3906	42	2027-1890 calBCE (3599±25 BP, MAMS-21497)	Germany_EBA_Unetice	Quedlinburg Site VIII	Germany	51.793	11.143	1240K	2.487	834391	F	n/a (female)	n/a (female)	U5b2a1b	PASS	..
I0114	I0114	ESP2	MathiesonNature2015 (1240k of same same sample with 390k in HaakLazaridis2015)	Direct: IntCal20	4002	58	2141-1947 calBCE (3667±31 BP, MAMS-21493)	Germany_EBA_Unetice_brother.I0117	Esperstedt	Germany	51.42	11.68	1240K	1.071	709419	M	I-Y67927	I2a1b2a1	I3a	PASS	Xcontam=0.006
I1060	I1060	968, kurgan 2, burial 10, skeleton 1	NarasimhanPattersonScience2019	Context: Dates on individual(s) from same site (I0941, I1028, I1064, I1056, I1054, I1058, I1053, I1017, I1057, I1029, I1027, I1020, I0984)	3825	101	2050-1700 BCE	Russia_MLBA_Sintashta	Kamennyi Ambar 5 Cemetery	Russia	52.8167	60.4667	1240K	0.158	159171	F	n/a (female)	n/a (female)	T2b34	PASS	damage.ds.half=0.045
I1062	I1062	975, kurgan 2, burial 11, skeleton 1	NarasimhanPattersonScience2019	Context: Dates on individual(s) from same site (I0941, I1028, I1064, I1056, I1054, I1058, I1053, I1017, I1057, I1029, I1027, I1020, I0984)	3825	101	2050-1700 BCE	Russia_MLBA_Sintashta	Kamennyi Ambar 5 Cemetery	Russia	52.8167	60.4667	1240K	0.16	170268	F	n/a (female)	n/a (female)	K1a+195	PASS	..
I1065	I1065	1016, kurgan 2, burial 5, skeleton 4	NarasimhanPattersonScience2019	Context: Dates on individual(s) from same site (I0941, I1028, I1064, I1056, I1054, I1058, I1053, I1017, I1057, I1029, I1027, I1020, I0984)	3825	101	2050-1700 BCE	Russia_MLBA_Sintashta	Kamennyi Ambar 5 Cemetery	Russia	52.8167	60.4667	1240K	0.164	168791	M	R-Z2124	R1a1a1b2a2	H6a1a	PASS	..
I1022	I1022	985, kurgan 2, burial 12, skeleton 3	NarasimhanPattersonScience2019	Context: Dates on individual(s) from same site (I0941, I1028, I1064, I1056, I1054, I1058, I1053, I1017, I1057, I1029, I1027, I1020, I0984)	3825	101	2050-1700 BCE	Russia_MLBA_Sintashta	Kamennyi Ambar 5 Cemetery	Russia	52.8167	60.4667	1240K	0.215	217336	F	n/a (female)	n/a (female)	U5a1a2a	PASS	..
I1088	I1088	1011, kurgan 2, burial 13	NarasimhanPattersonScience2019	Context: Dates on individual(s) from same site (I0941, I1028, I1064, I1056, I1054, I1058, I1053, I1017, I1057, I1029, I1027, I1020, I0984)	3825	101	2050-1700 BCE	Russia_MLBA_Sintashta	Kamennyi Ambar 5 Cemetery	Russia	52.8167	60.4667	1240K	0.257	256987	F	n/a (female)	n/a (female)	J1c2m	PASS	..
I1084	I1084	991, kurgan 2, burial 7, skeleton 3	NarasimhanPattersonScience2019	Context: Dates on individual(s) from same site (I0941, I1028, I1064, I1056, I1054, I1058, I1053, I1017, I1057, I1029, I1027, I1020, I0984)	3825	101	2050-1700 BCE	Russia_MLBA_Sintashta	Kamennyi Ambar 5 Cemetery	Russia	52.8167	60.4667	1240K	0.262	263252	M	R-Z2124	R1a1a1b2a2	U2e2a	PASS	..
I1082	I1082	983, kurgan 2, burial 12, skeleton 1	NarasimhanPattersonScience2019	Context: Dates on individual(s) from same site (I0941, I1028, I1064, I1056, I1054, I1058, I1053, I1017, I1057, I1029, I1027, I1020, I0984)	3825	101	2050-1700 BCE	Russia_MLBA_Sintashta	Kamennyi Ambar 5 Cemetery	Russia	52.8167	60.4667	1240K	0.304	289803	M	R-Z94	R1a1a1	U5b2a1a2	PASS	..
I1055	I1055	952, kurgan 4, burial 2, skeleton 3	NarasimhanPattersonScience2019	Context: Dates on individual(s) from same site (I0941, I1028, I1064, I1056, I1054, I1058, I1053, I1017, I1057, I1029, I1027, I1020, I0984)	3825	101	2050-1700 BCE	Russia_MLBA_Sintashta	Kamennyi Ambar 5 Cemetery	Russia	52.8167	60.4667	1240K	0.335	318982	M	R-Z94	R1a1a1	U2e1h	PASS	..
I1018	I1018	980, kurgan 2, burial 17, skeleton 2	NarasimhanPattersonScience2019	Context: Dates on individual(s) from same site (I0941, I1028, I1064, I1056, I1054, I1058, I1053, I1017, I1057, I1029, I1027, I1020, I0984)	3825	101	2050-1700 BCE	Russia_MLBA_Sintashta	Kamennyi Ambar 5 Cemetery	Russia	52.8167	60.4667	1240K	0.347	329528	M	R-Z2124	R1a1a1b2a2	T2e2	PASS	..
I1017	I1017	978, kurgan 2, burial 16	NarasimhanPattersonScience2019	Direct: IntCal20	3787	51	1931-1749 calBCE (3520±30 BP, Beta-436294)	Russia_MLBA_Sintashta_o1	Kamennyi Ambar 5 Cemetery	Russia	52.8167	60.4667	1240K	0.36	334656	M	Q-Z5902	Q1b	H6b1	PASS	..
I1019	I1019	981, kurgan 2, burial 3	NarasimhanPattersonScience2019	Context: Dates on individual(s) from same site (I0941, I1028, I1064, I1056, I1054, I1058, I1053, I1017, I1057, I1029, I1027, I1020, I0984)	3825	101	2050-1700 BCE	Russia_MLBA_Sintashta	Kamennyi Ambar 5 Cemetery	Russia	52.8167	60.4667	1240K	0.427	386895	M	R-Z94	R1a1a1	W1c	PASS	damage.ds.half=0.048
I1086	I1086	1005, kurgan 2, burial 9, skeleton 1	NarasimhanPattersonScience2019	Context: Dates on individual(s) from same site (I0941, I1028, I1064, I1056, I1054, I1058, I1053, I1017, I1057, I1029, I1027, I1020, I0984)	3825	101	2050-1700 BCE	Russia_MLBA_Sintashta	Kamennyi Ambar 5 Cemetery	Russia	52.8167	60.4667	1240K	0.555	457293	M	R-Z645	R1a1a1	T1a1	PASS	..
I1090	I1090	1024, kurgan 4, burial 4	NarasimhanPattersonScience2019	Context: Dates on individual(s) from same site (I0941, I1028, I1064, I1056, I1054, I1058, I1053, I1017, I1057, I1029, I1027, I1020, I0984)	3825	101	2050-1700 BCE	Russia_MLBA_Sintashta	Kamennyi Ambar 5 Cemetery	Russia	52.8167	60.4667	1240K	0.582	487957	F	n/a (female)	n/a (female)	T1a1	PASS	..
I1024	I1024	993, kurgan 2, burial 7, skeleton 6	NarasimhanPattersonScience2019	Context: Dates on individual(s) from same site (I0941, I1028, I1064, I1056, I1054, I1058, I1053, I1017, I1057, I1029, I1027, I1020, I0984)	3825	101	2050-1700 BCE	Russia_MLBA_Sintashta	Kamennyi Ambar 5 Cemetery	Russia	52.8167	60.4667	1240K	0.583	474948	F	n/a (female)	n/a (female)	H2b	PASS	damage.ds.half=0.048-0.079
I1063	I1063	1009, kurgan 2, burial 8, skeleton 3	NarasimhanPattersonScience2019	Context: Dates on individual(s) from same site (I0941, I1028, I1064, I1056, I1054, I1058, I1053, I1017, I1057, I1029, I1027, I1020, I0984)	3825	101	2050-1700 BCE	Russia_MLBA_Sintashta	Kamennyi Ambar 5 Cemetery	Russia	52.8167	60.4667	1240K	0.601	495925	F	n/a (female)	n/a (female)	U4a	PASS	..
I1058	I1058	955, kurgan 4, burial 2, skeleton 6	NarasimhanPattersonScience2019	Direct: IntCal20	3769	47	1919-1701 calBCE (3500±30 BP, Beta-436363)	Russia_MLBA_Sintashta_o2_brother.I1057_brother.I1056	Kamennyi Ambar 5 Cemetery	Russia	52.8167	60.4667	1240K	0.691	522246	M	R-Z645	R1a1a1	U5a1i1	PASS	..
I1029	I1029	1008, kurgan 2, burial 8, skeleton 2	NarasimhanPattersonScience2019	Direct: IntCal20	3830	57	2012-1772 calBCE (3549±29 BP, OxA-12531)	Russia_MLBA_Sintashta	Kamennyi Ambar 5 Cemetery	Russia	52.8167	60.4667	1240K	0.826	580293	F	n/a (female)	n/a (female)	J1c5a	PASS	..
I1020	I1020	982, kurgan 2, burial 15	NarasimhanPattersonScience2019	Direct: IntCal20	3841	59	2016-1773 calBCE (3555±31 BP, OxA-12533)	Russia_MLBA_Sintashta_o2	Kamennyi Ambar 5 Cemetery	Russia	52.8167	60.4667	1240K	0.914	629838	M	R-Y20993	R1b1a1b1b3	J2b1d	PASS	..
I1028	I1028	976	NarasimhanPattersonScience2019	Direct: IntCal20	3704	65	1879-1632 calBCE (3440±30 BP, Beta-436293)	Russia_MLBA_Sintashta_o3	Kamennyi Ambar 5 Cemetery	Russia	52.8167	60.4667	1240K	1.029	667325	M	R-M478	R1b1a1a1	U2e1'2	PASS	Xcontam=0.01
I1064	I1064	1010, kurgan 2, burial 8, skeleton 4	NarasimhanPattersonScience2019	Direct: IntCal20	3739	55	1879-1693 calBCE (3460±20 BP, PSUAMS-2102)	Russia_MLBA_Sintashta	Kamennyi Ambar 5 Cemetery	Russia	52.8167	60.4667	1240K	2.08	823888	M	R-Y874	R1a1a1b2a2a1d5~	H6a1a	PASS	Xcontam=[0.006,0.014]
I1089	I1089	1015, kurgan 2, burial 5, skeleton 3a	NarasimhanPattersonScience2019	Context: Dates on individual(s) from same site (I0941, I1028, I1064, I1056, I1054, I1058, I1053, I1017, I1057, I1029, I1027, I1020, I0984)	3825	101	2050-1700 BCE	Russia_MLBA_Sintashta	Kamennyi Ambar 5 Cemetery	Russia	52.8167	60.4667	1240K	2.097	829402	F	n/a (female)	n/a (female)	U5b2a1a2	PASS	..
I1054	I1054	949, kurgan 4, burial 11, skeleton 4	NarasimhanPattersonScience2019	Direct: IntCal20	3765	44	1891-1743 calBCE (3495±25 BP, PSUAMS-1952)	Russia_MLBA_Sintashta_brother.I1053	Kamennyi Ambar 5 Cemetery	Russia	52.8167	60.4667	1240K	2.463	828651	M	R-Z2124	R1a1a1b2a2	H2b	PASS	damage.ds.half=0.042
I1053	I1053	946, kurgan 4, burial 11, skeleton 2	NarasimhanPattersonScience2019	Direct: IntCal20	3785	47	1928-1751 calBCE (3520±25 BP, PSUAMS-2064)	Russia_MLBA_Sintashta	Kamennyi Ambar 5 Cemetery	Russia	52.8167	60.4667	1240K	3.59	848676	M	R-Z2124	R1a1a1b2a2	H2b	PASS	..
I1027	I1027	1000, kurgan 2, burial 6, skeleton 6 / 1002, kurgan 2, burial 6, skeleton 8 / 1006, kurgan 2, burial 9, skeleton 2	NarasimhanPattersonScience2019	Direct: IntCal20	3833	53	2008-1773 calBCE (3550±25 BP, PSUAMS-1954)	Russia_MLBA_Sintashta	Kamennyi Ambar 5 Cemetery	Russia	52.8167	60.4667	1240K	3.648	971582	M	R-Z2125	R1a1a1b2a2a~	T1a1	PASS	Xcontam=0.006
I1056	I1056	953, kurgan 4, burial 2, skeleton 4	NarasimhanPattersonScience2019	Direct: IntCal20	3750	53	1886-1694 calBCE (3475±30 BP, PSUAMS-2101)	Russia_MLBA_Sintashta_o2_brother.I1057_brother.I1058	Kamennyi Ambar 5 Cemetery	Russia	52.8167	60.4667	1240K	0.454	395242	M	R-Z93	R1a1a1	U5a1i1	PASS	..
I1057	I1057	954, kurgan 4, burial 2, skeleton 5	NarasimhanPattersonScience2019	Direct: IntCal20	3814	53	1951-1770 calBCE (3540±25 BP, PSUAMS-1953)	Russia_MLBA_Sintashta_o2	Kamennyi Ambar 5 Cemetery	Russia	52.8167	60.4667	1240K	2.131	812591	M	R-Z2124	R1a1a1b2a2	U5a1i1	PASS	..
I0022	I0022	LBK1976	MathiesonNature2015 (1240k of same same sample with 390k in HaakLazaridis2015)	Context: Archaeological - Period	7125	188	5500-4850 BCE	Germany_EN_LBK	Baden-W√ºrttemberg, Stuttgart-M√ºhlhausen, Viesenhaeuser Hof	Germany	48.78	9.18	1240K	0.441	368307	F	n/a (female)	n/a (female)	T2e	PASS	..
I0026	I0026	LBK2155	MathiesonNature2015 (1240k of same same sample with 390k in HaakLazaridis2015)	Context: Archaeological - Period	7125	188	5500-4850 BCE	Germany_EN_LBK	Baden-W√ºrttemberg, Stuttgart-M√ºhlhausen, Viesenhaeuser Hof	Germany	48.78	9.18	1240K	3.625	892912	F	n/a (female)	n/a (female)	T2b	PASS	..
I0013	I0013	Motala3	MathiesonNature2015 (1240k of same same sample with 390k in HaakLazaridis2015)	Direct: IntCal20	7722	73	5966-5634 calBCE (6877±69 BP, Ua-42117)	Sweden_Motala_HG	Motala, Kanaljorden	Sweden	58.535	15.046	1240K	0.657	316153	M	I-M423	I2a1a2	U5a1	PASS	..
I0011	I0011	Motala1	MathiesonNature2015 (1240k of same same sample with 390k in HaakLazaridis2015)	Direct: IntCal20	7564	58	5721-5484 calBCE (6701±64 BP, Ua-42116)	Sweden_Motala_HG	Motala, Kanaljorden	Sweden	58.535	15.046	1240K	1.03	621002	F	n/a (female)	n/a (female)	U5a1	PASS	..
I0015	I0015	Motala6	MathiesonNature2015 (1240k of same same sample with 390k in HaakLazaridis2015)	Direct: IntCal20	7710	77	5967-5627 calBCE (6863±75 BP, Ua-42120)	Sweden_Motala_HG	Motala, Kanaljorden	Sweden	58.535	15.046	1240K	1.562	590754	M	I-S21825	I2a1a1b	U5a2d	PASS	..
I0012	I0012	Motala2	MathiesonNature2015 (1240k of same same sample with 390k in HaakLazaridis2015)	Direct: IntCal20	7598	34	5715-5569 calBCE (6734±30 BP, Ua-51722)	Sweden_Motala_HG	Motala, Kanaljorden	Sweden	58.535	15.046	1240K	1.756	773339	M	I2	I2	U2e1	PASS	Xcontam=0.004
I0014	I0014	Motala4	MathiesonNature2015 (1240k of same same sample with 390k in HaakLazaridis2015)	Direct: IntCal20	7686	68	5885-5624 calBCE (6842±68 BP, Ua-42118)	Sweden_Motala_HG	Motala, Kanaljorden	Sweden	58.535	15.046	1240K	2.709	738913	F	n/a (female)	n/a (female)	U5a2d	PASS	..
I0017	I0017	Motala12	MathiesonNature2015 (1240k of same same sample with 390k in HaakLazaridis2015)	Direct: IntCal20	7624	28	5722-5628 calBCE (6773±30 BP, Ua-51723)	Sweden_Motala_HG	Motala, Kanaljorden	Sweden	58.535	15.046	1240K	4.391	902326	M	I-M423	I2a1a2	U2e1	PASS	Xcontam=0.004
I0447_published	I0447	Gorzsa4	LipsonNature2017	Context: Archaeological - Period	6700	144	5000-4500 BCE	Hungary_LN_Tisza_published	H√≥dmez≈ëv√°s√°rhely-Gorzsa, grave 4	Hungary	46.3559	20.2782	1240K	0.059	66185	F	n/a (female)	n/a (female)	T1a	PASS	damage.ds.half=0.046, mtcontam=[0.934,0.958]
I0449	I0449	Gorzsa18	LipsonNature2017	Context: Archaeological - Period	6700	144	5000-4500 BCE	Hungary_LN_Tisza	H√≥dmez≈ëv√°s√°rhely-Gorzsa, grave 18	Hungary	46.3559	20.2782	1240K	6.872	936683	M	I-S21825	I2a1a1b	U5b2c	PASS	Xcontam=0.007
I1388	I1388	9-Grave1	OlaldeNature2018	Direct: IntCal20	4198	76	2452-2065 calBCE (3805±40 BP, Lyon-3099)	France_BellBeaker_LowSteppe	Haute-Savoie, Marlens, Sur les Barmes	France	45.46	6.213	1240K	0.426	369952	M	R-L52	R1b1a1b1a1	H	PASS	damage.ds.half=0.048
I1382	I1382	3-Grave515	OlaldeNature2018	Direct: IntCal20	4195	68	2447-2136 calBCE (3805±35 BP, GrA-4468)	France_BellBeaker	Moselle, Mondelange, PAC de la Sente	France	49.153	6.102	1240K	1.221	596803	M	R-P312	R1b1a1b1a1a2	U5a2c3a	PASS	..
I1381	I1381	2-Grave487	OlaldeNature2018	Context: Date(s) of 2d/3d relative I1382	4250	115	2500-2100 BCE	France_BellBeaker	Moselle, Mondelange, PAC de la Sente	France	49.153	6.102	1240K	1.554	678354	M	R-BY25512	R1b1a1b1a1a2	H	PASS	Xcontam=[0.007,0.018]
I1391_published	I1391	12-GraveExcavataion2014	OlaldeNature2018	Direct: IntCal20	4179	67	2400-2058 calBCE (3795±35 BP, Poz-68164)	France_BellBeaker_published	Haut-Rhin, Rouffach	France	47.96	7.3	1240K	0.081	87079	F	n/a (female)	n/a (female)	J1c4	PASS	..
I1389_published	I1389	10-Grave69	OlaldeNature2018	Direct: IntCal20; R_combine	4361	49	2553-2302 calBCE (3929±23 BP) [R_combine: (3935±35 BP, Poz-41229); (3925±30 BP, Poz-41228)]	France_BellBeaker_1d.rel.I1390_published	Haut-Rhin, Sierentz, Les Villas d'Aurele	France	47.39	7.271	1240K	0.09	96646	M	R-P312	R1b1a1b1a1a2	X2b4a	PASS	..
I1390	I1390	11-Grave68	OlaldeNature2018	Direct: IntCal20; R_combine	4331	51	2464-2296 calBCE (3893±25 BP) [R_combine: (3910±35 BP, Poz-41227); (3875±35 BP, Poz-41226)]	France_BellBeaker	Haut-Rhin, Sierentz, Les Villas d'Aurele	France	47.65	7.45	1240K	0.592	442245	M	R-P312	R1b1a1b1a1a2	X2b4a	PASS	..
I0644	I0644	CHPK00003	HarneyMayNatureCommunications2018	Context: Archaeological - Period	5950	289	4500-3500 BCE	Israel_C	Upper Galilee, Pki'in	Israel	32.9742	35.3314	1240K	0.869	597968	F	n/a (female)	n/a (female)	H2	PASS	mtcontam=[0.962,0.978]
I1180_published	I1180	CHPKL109M-028	HarneyMayNatureCommunications2018	Context: Archaeological - Period	5950	289	4500-3500 BCE	Israel_C_1d.rel.I1179_published	Upper Galilee, Pki'in	Israel	32.9742	35.3314	1240K	0.079	88128	M	T-L208	T1a1a	T2+150	PASS	Xcontam=0.005
I1177_published	I1177	CHPKL109M-013	HarneyMayNatureCommunications2018	Context: Archaeological - Period	5950	289	4500-3500 BCE	Israel_C_published	Upper Galilee, Pki'in	Israel	32.9742	35.3314	1240K	0.08	88966	F	n/a (female)	n/a (female)	N1b1	PASS	..
I1155_published	I1155	CHPK021	HarneyMayNatureCommunications2018	Context: Archaeological - Period	5950	289	4500-3500 BCE	Israel_C_published	Upper Galilee, Pki'in	Israel	32.9742	35.3314	1240K	0.082	91154	M	T-L208	T1a1a	K1a+150	PASS	mtcontam=[0.932,0.978]
I1181_published	I1181	CHPKL109M-029	HarneyMayNatureCommunications2018	Context: Archaeological - Period	5950	289	4500-3500 BCE	Israel_C_published	Upper Galilee, Pki'in	Israel	32.9742	35.3314	1240K	0.084	92648	F	n/a (female)	n/a (female)	T2+150	PASS	Literature
I1172	I1172	CHPKL108B-024	HarneyMayNatureCommunications2018	Context: Archaeological - Period	5950	289	4500-3500 BCE	Israel_C	Upper Galilee, Pki'in	Israel	32.9742	35.3314	1240K	0.11	120623	M	T-L162	T1a1	K1a	PASS	..
I1187	I1187	CHPKL301N-001	HarneyMayNatureCommunications2018	Context: Archaeological - Period	5950	289	4500-3500 BCE	Israel_C	Upper Galilee, Pki'in	Israel	32.9742	35.3314	1240K	0.114	122581	M	T-M70	T1a	R0	PASS	..
I1171	I1171	CHPKL106-019	HarneyMayNatureCommunications2018	Context: Archaeological - Period	5950	289	4500-3500 BCE	Israel_C	Upper Galilee, Pki'in	Israel	32.9742	35.3314	1240K	0.245	220576	M	E-M84	E1b1b1b2a1a~	K1a+150	PASS	..
I1164	I1164	CHPKL104-002	HarneyMayNatureCommunications2018	Context: Archaeological - Period	5950	289	4500-3500 BCE	Israel_C	Upper Galilee, Pki'in	Israel	32.9742	35.3314	1240K	0.362	312786	F	n/a (female)	n/a (female)	J2a2d	PASS	..
I1184	I1184	CHPKL1100-020	HarneyMayNatureCommunications2018	Context: Archaeological - Period	5950	289	4500-3500 BCE	Israel_C	Upper Galilee, Pki'in	Israel	32.9742	35.3314	1240K	0.378	325364	F	n/a (female)	n/a (female)	T1	PASS	mtcontam=[0.942,0.968]
I1179	I1179	CHPKL109M-016	HarneyMayNatureCommunications2018	Context: Archaeological - Period	5950	289	4500-3500 BCE	Israel_C	Upper Galilee, Pki'in	Israel	32.9742	35.3314	1240K	0.513	399205	F	n/a (female)	n/a (female)	T2e	PASS	..
I1182	I1182	CHPKL109M-031	HarneyMayNatureCommunications2018	Context: Archaeological - Period	5950	289	4500-3500 BCE	Israel_C	Upper Galilee, Pki'in	Israel	32.9742	35.3314	1240K	0.584	421149	F	n/a (female)	n/a (female)	T1a+152	PASS	..
I1170	I1170	CHPKL105-030	HarneyMayNatureCommunications2018	Context: Archaeological - Period	5950	289	4500-3500 BCE	Israel_C	Upper Galilee, Pki'in	Israel	32.9742	35.3314	1240K	0.62	459397	M	T-Y4119	T1a1a1	T1a2	PASS	mtcontam=[0.966,0.979]
I1168	I1168	CHPKL104-034	HarneyMayNatureCommunications2018	Context: Archaeological - Period	5950	289	4500-3500 BCE	Israel_C	Upper Galilee, Pki'in	Israel	32.9742	35.3314	1240K	0.985	544483	F	n/a (female)	n/a (female)	T2e	PASS	..
I1152	I1152	CHPK008	HarneyMayNatureCommunications2018	Context: Archaeological - Period	5950	289	4500-3500 BCE	Israel_C	Upper Galilee, Pki'in	Israel	32.9742	35.3314	1240K	1.058	592559	F	n/a (female)	n/a (female)	J2a2	PASS	..
I1178	I1178	CHPKL109L-015	HarneyMayNatureCommunications2018	Context: Archaeological - Period	5950	289	4500-3500 BCE	Israel_C	Upper Galilee, Pki'in	Israel	32.9742	35.3314	1240K	2.383	704851	M	T-Y4119	T1a1a1	I6	PASS	..
I1508	I1508	HUNG276, KO2	MathiesonNature2015 (capture of same sample shotgunned in Gamba2014)	Direct: IntCal20	7591	39	5716-5565 calBCE (6726±35 BP, OxA-28101)	Hungary_EN_Koros_o	Beretty√≥√∫jfalu-Morotva-Liget	Hungary	47.3187	21.5274	1240K	0.914	564799	F	n/a (female)	n/a (female)	K	PASS	..
I1500	I1500	HUNG372, NE5	MathiesonNature2015 (capture of same sample shotgunned in Gamba2014)	Direct: IntCal20	7058	89	5301-4940 calBCE (6164±64 BP, OxA-23763)	Hungary_MN_ALPc	Kompolt-Kigyoser	Hungary	47.167	20.833	1240K	4.246	813291	M	C-V86	C1a2	J1c1	PASS	..
I1100	I1100	M11-351	MathiesonNature2015	Context: Archaeological - Period	8300	87	6500-6200 BCE	Turkey_N	Northwest Anatolia, Marmara, Barcƒ±n	Turkey	40.3037	29.57	1240K	0.331	294167	F	n/a (female)	n/a (female)	K	PASS	mtcontam=[0.965,0.979]
I1102	I1102	M11-354	MathiesonNature2015	Context: Archaeological - Period	8300	87	6500-6200 BCE	Turkey_N	Northwest Anatolia, Marmara, Barcƒ±n	Turkey	40.3037	29.57	1240K	0.55	408060	M	C-V86	C1a2	K1a3a	PASS	..
I1099	I1099	L11-S-488	MathiesonNature2015	Context: Archaeological - Period	8300	87	6500-6200 BCE	Turkey_N	Northwest Anatolia, Marmara, Barcƒ±n	Turkey	40.3037	29.57	1240K	0.827	534896	M	G-Z6484	G2a2a1a2	T2	PASS	..
I1103	I1103	M11-S-350	MathiesonNature2015	Context: Archaeological - Period	8300	87	6500-6200 BCE	Turkey_N	Northwest Anatolia, Marmara, Barcƒ±n	Turkey	40.3037	29.57	1240K	1.135	596670	M	G-Z6484	G2a2a1a2	K1b1b1	PASS	..
I1101	I1101	M11-352a	MathiesonNature2015	Context: Archaeological - Period	8300	87	6500-6200 BCE	Turkey_N	Northwest Anatolia, Marmara, Barcƒ±n	Turkey	40.3037	29.57	1240K	1.56	650487	M	H	H	T2b	PASS	..
I1097	I1097	BAR271 / M10-271	MathiesonNature2015	Direct: IntCal20	8282	52	6420-6245 calBCE (7475±30 BP, PSUAMS-2297)	Turkey_N	Northwest Anatolia, Marmara, Barcƒ±n	Turkey	40.3037	29.57	1240K	2.125	740869	M	G-Z6885	G2a2b2a3	W1+119	PASS	Xcontam=[0.005,0.013]
I0744	I0744	M10-275	MathiesonNature2015	Direct: IntCal20	8270	48	6400-6239 calBCE (7455±30 BP, PSUAMS-2299)	Turkey_N	Northwest Anatolia, Marmara, Barcƒ±n	Turkey	40.3037	29.57	1240K	2.39	868288	M	G-P303	G2a2b2a	J1c11	PASS	Xcontam=0.01
I1096	I1096	BAR26 / M10-76	MathiesonNature2015	Context: Archaeological - Period	8300	87	6500-6200 BCE	Turkey_N	Northwest Anatolia, Marmara, Barcƒ±n	Turkey	40.3037	29.57	1240K	2.865	743953	M	I-L596	I2	N1a1a+152	PASS	..
I1098	I1098	BAR99 / M10-352	MathiesonNature2015	Direct: IntCal20	8282	51	6419-6246 calBCE (7475±25 BP, PSUAMS-2947)	Turkey_N	Northwest Anatolia, Marmara, Barcƒ±n	Turkey	40.3037	29.57	1240K	2.994	780305	F	n/a (female)	n/a (female)	X2d	PASS	..
I0708	I0708	BAR6 / L11-439	MathiesonNature2015	Direct: IntCal20	8101	45	6224-6074 calBCE (7285±30 BP, PSUAMS-2103)	Turkey_N	Northwest Anatolia, Marmara, Barcƒ±n	Turkey	40.3037	29.57	1240K	6.948	960649	M	J-Z6050	J2a1	N1b1a	PASS	Xcontam=0.008
I0745	I0745	M11-363	MathiesonNature2015	Direct: IntCal20	8243	58	6387-6111 calBCE (7405±30 BP, PSUAMS-2105)	Turkey_N	Northwest Anatolia, Marmara, Barcƒ±n	Turkey	40.3037	29.57	1240K	7.785	976532	M	H	H	U8b1b1	PASS	Xcontam=0.008
I0746	I0746	L11-322	MathiesonNature2015	Direct: IntCal20	7928	52	6070-5888 calBCE (7110±50 BP, Poz-82177)	Turkey_N	Northwest Anatolia, Marmara, Barcƒ±n	Turkey	40.3037	29.57	1240K	8.465	983405	M	G-CTS342	G2a2b2a1a1c	K1a	PASS	Xcontam=0.008
I0707	I0707	BAR2 / L11-213	MathiesonNature2015	Direct: IntCal20; redated after receiving a date of 9656-9293 calBCE (9935¬±35 BP, PSUAMS-3180) that does not fit the archaeological context; the new date is consistent with other samples at the same site and suggests that the older date may be a product of a sample mixup	8096	50	6225-6065 calBCE (7272±34 BP, Tubitak-0455)	Turkey_N	Northwest Anatolia, Marmara, Barcƒ±n	Turkey	40.3037	29.57	1240K	9.431	989345	F	n/a (female)	n/a (female)	K1a4	PASS	..
I0709	I0709	BAR20/ M13-170	MathiesonNature2015	Direct: IntCal20	8085	54	6223-6034 calBCE (7255±30 BP, PSUAMS-2952)	Turkey_N	Northwest Anatolia, Marmara, Barcƒ±n	Turkey	40.3037	29.57	1240K	9.765	967754	M	H	H	U3	PASS	Xcontam=0.008
I0725	I0725	T4 / SSK15	MathiesonNature2015	Context: Archaeological - Period	7950	231	6400-5600 BCE	Turkey_N_o	Mente≈üe	Turkey	40.26	29.65	1240K	0.038	43286	F	n/a (female)	n/a (female)	N1a1a	PASS	..
I0736	I0736	L11-216	MathiesonNature2015	Context: Archaeological - Period	8300	87	6500-6200 BCE	Turkey_N	Northwest Anatolia, Marmara, Barcƒ±n	Turkey	40.3037	29.57	1240K	2.248	798920	F	n/a (female)	n/a (female)	N1a1a+152	PASS	..
I1634	I1634	AR1/44	LazaridisNature2016	Direct: IntCal20	6156	80	4330-4056 calBCE (5366±31 BP, OxA-19331)	Armenia_C	Areni 1	Armenia	39.73	45.2	1240K	1.833	736891	M	L-M27	L1a1	H2a1	PASS	..
I1632	I1632	AR1/46	LazaridisNature2016	Direct: IntCal20	6076	66	4236-3994 calBCE (5285±29 BP, OxA-18599)	Armenia_C	Areni 1	Armenia	39.73	45.2	1240K	2.963	796456	M	L-Y31961	L1a1	K	PASS	..
I1631	I1631	AR1/43C	LazaridisNature2016	Direct: IntCal20	6099	66	4311-4049 calBCE (5323±30 BP, OxA-19332)	Armenia_C	Areni 1	Armenia	39.73	45.2	1240K	3.202	815824	F	n/a (female)	n/a (female)	K1a8	PASS	..
I1635	I1635	KA1/12	LazaridisNature2016	Direct: IntCal20	4476	46	2623-2461 calBCE (4005±35 BP, Poz-81102)	Armenia_EBA	Kalavan	Armenia	40.65	45.1167	1240K	2.877	800975	M	R-V1274	R1b1a2a	X2f	PASS	..
I1633	I1633	KA1/14	LazaridisNature2016	Direct: IntCal20	4465	48	2621-2354 calBCE (3990±35 BP, Poz-22234)	Armenia_EBA	Kalavan	Armenia	40.65	45.1167	1240K	3.342	827835	F	n/a (female)	n/a (female)	H1u	PASS	mtcontam=[0.953,0.976]
I1658	I1658	TA3/R8, Talin tomb 115	LazaridisNature2016	Direct: IntCal20	5162	80	3350-3041 calBCE (4492±29 BP, OxA-31874)	Armenia_EBA	Talin	Armenia	40.383	43.8737	1240K	3.408	814157	F	n/a (female)	n/a (female)	U3a2a	PASS	..
I1656	I1656	Kat16	LazaridisNature2016	Direct: IntCal20	3397	32	1502-1402 calBCE (3168±27 BP, OxA-31674)	Armenia_MBA	Katnaghbiur 1	Armenia	40.3772	43.9383	1240K	3.507	829428	F	n/a (female)	n/a (female)	T1a2	PASS	..
I0633	I0633	NG11/3, Grave 3; inv. K11	MathiesonNature2018	Direct: IntCal20	7424	56	5610-5376 calBCE (6520±40 BP, Poz-82186)	Serbia_EN	Vojvodina, Hrtkovci, Gomolova	Serbia	44.9	19.75	1240K	0.884	622754	M	G-PF3148	G2a2a1	H+16311	PASS	Xcontam=0.008, mtcontam=[0.922,0.962]
I0634	I0634	NG19/8, Grave 8; inv. K19	MathiesonNature2018	Direct: IntCal20	6560	56	4712-4502 calBCE (5760±40 BP, Poz-82185)	Serbia_EN	Vojvodina, Hrtkovci, Gomolova	Serbia	44.9	19.75	1240K	2.771	872251	M	G-PF3177	G2a2a1a	K1a4	PASS	Xcontam=0.006
I1131	I1131	NG21/10, Grave 10; inv. K21	MathiesonNature2018	Direct: IntCal20	6482	48	4653-4452 calBCE (5700±30 BP, Beta-432798)	Serbia_EN	Vojvodina, Hrtkovci, Gomolova	Serbia	44.9	19.75	1240K	2.922	760614	M	G-PF3177	G2a2a1a	H	PASS	..
I1499	I1499	HUNG86, NE3	MathiesonNature2015 (capture of same sample shotgunned in Gamba2014)	Direct: IntCal20	7077	58	5286-5015 calBCE (6185±34 BP, OxA-27732)	Hungary_MN_ALPc_Bukk	Garadna	Hungary	48.52	21.168	1240K	3.319	817184	F	n/a (female)	n/a (female)	X2b+226	PASS	..
I1409	I1409	ARE20	LazaridisNature2016	Direct: IntCal20	6047	75	4230-3984 calBCE (5260±30 BP, Poz-81110)	Armenia_C	Areni 1	Armenia	39.73	45.2	1240K	0.083	92120	F	n/a (female)	n/a (female)	U4a	PASS	..
I1407	I1407	ARE12.1	LazaridisNature2016	Context: Archaeological - Period	5875	245	4350-3500 BCE	Armenia_C	Areni 1	Armenia	39.73	45.2	1240K	2.164	776205	M	L-Y31961	L1a1	H	PASS	..
I1502	I1502	HUNG370, BR1	MathiesonNature2015 (capture of same sample shotgunned in Gamba2014)	Direct: IntCal20	4026	51	2195-1973 calBCE (3686±28 BP, OxA-23799)	Hungary_EBA_Mako	Kompolt-Kigyoser	Hungary	47.167	20.833	1240K	4.682	795163	F	n/a (female)	n/a (female)	K1	PASS	..
I1290	I1290	GD13A	LazaridisNature2016	Direct: IntCal20	9806	129	8170-7606 calBCE (8780±50 BP, Poz-81100)	Iran_GanjDareh_N	Ganj Dareh	Iran	34.45	48.116	1240K	2.098	837872	F	n/a (female)	n/a (female)	X1'2'3	PASS	..
I1497	I1497	HUNG353, CO1	MathiesonNature2015 (capture of same sample shotgunned in Gamba2014)	Direct: IntCal20	5019	100	3320-2922 calBCE (4421±27 BP, MAMS-14825)	Hungary_LateC_Baden	Apc-Berekalya I	Hungary	47.167	19.833	1240K	4.563	813420	F	n/a (female)	n/a (female)	H	PASS	..
I1495	I1495	HUNG347, NE7	MathiesonNature2015 (capture of same sample shotgunned in Gamba2014)	Direct: IntCal20	6367	39	4496-4353 calBCE (5598±32 BP, MAMS-14819)	Hungary_LN_Lengyel	Apc-Berekalya I	Hungary	47.167	19.833	1240K	4.853	812237	M	I-S21825	I2a1a1b	N1a1a+152	PASS	..
I1498	I1498	HUNG302, NE2	MathiesonNature2015 (capture of same sample shotgunned in Gamba2014)	Direct: IntCal20	7094	62	5297-5048 calBCE (6207±30 BP, OxA-27858)	Hungary_MN_ALPc	Debrecen Tocopart Erdoalja	Hungary	47.5247	21.5856	1240K	4.879	809882	F	n/a (female)	n/a (female)	H	PASS	..
I1705	I1705	AG98_1	LazaridisNature2016	Direct: IntCal20	4029	58	2198-1961 calBCE (3690±35 BP, Poz-81096)	Jordan_EBA	'Ain Ghazal	Jordan	31.988	35.976	1240K	2.037	688976	M	J-Z2324	J1a2a1a2d2b~	H14a	PASS	Xcontam=[0.005,0.013]
I1706	I1706	AG98_2	LazaridisNature2016	Context: Archaeological - Period	4345	55	2490-2300 BCE	Jordan_EBA	'Ain Ghazal	Jordan	31.988	35.976	1240K	3.749	693468	F	n/a (female)	n/a (female)	X2n	PASS	..
I1679_published	I1679	AG037C; AG93 CF 3883 037	LazaridisNature2016	Context: Archaeological - Period	8800	29	6900-6800 BCE	Jordan_PPNC_published	'Ain Ghazal	Jordan	31.988	35.976	1240K	0.04	45747	F	n/a (female)	n/a (female)	R	QUESTIONABLE	mtcontam=[0.759,0.902]
I1507	I1507	HUNG345a, KO1	MathiesonNature2015 (capture of same sample shotgunned in Gamba2014)	Direct: IntCal20	7661	37	5788-5640 calBCE (6835±34 BP, OxA-23757)	Hungary_EN_HG_Koros	Tiszaszolos-Domah√°za	Hungary	47.93	21.2	1240K	5.103	784154	M	I-S21825	I2a1a1b	R1b1	PASS	..
I1504	I1504	HUNG381, BR2	MathiesonNature2015 (capture of same sample shotgunned in Gamba2014)	Direct: IntCal20	2858	43	987-833 calBCE (2769±24 BP, OxA-27859)	Hungary_LBA_Kyjatice	Ludas-Varj√∫ d≈±l≈ë	Hungary	47.7251	20.0862	1240K	1.332	674518	M	J-Y17946	J2a1a1a2b2a3b1a1b~	K1a1a	PASS	..
I1506	I1506	PF325, NE1	MathiesonNature2015 (capture of same sample shotgunned in Gamba2014)	Direct: IntCal20	7146	75	5306-5064 calBCE (6237±32 BP, OxA-27861)	Hungary_MN_ALPc	Polg√°r-Ferenci h√°t, M3-31	Hungary	47.88	21.19	1240K	1.517	704182	F	n/a (female)	n/a (female)	U5b2c	PASS	..
I1496	I1496	HUNG352, NE6	MathiesonNature2015 (capture of same sample shotgunned in Gamba2014)	Direct: IntCal20	7040	72	5211-4958 calBCE (6135±33 BP, MAMS-14821)	Hungary_MN_LBK	Apc-Berekalya I	Hungary	47.167	19.833	1240K	5.246	795124	M	C-V20	C1a2	K1a3a3	PASS	mtcontam=[0.963,0.976]
I0676	I0676	MACE7, KV VIII, SE 513	MathiesonNature2018	Direct: IntCal20	7792	64	5979-5732 calBCE (6960±50 BP, Poz-82188)	Macedonia_N	Skopje, Sopi≈°te, Govrlevo	North Macedonia	41.9	21.35	1240K	4.403	845197	M	G-F1193	G2a2b2b1	J1c1	PASS	Xcontam=0.006
I1505	I1505	PF839/1198, NE4	MathiesonNature2015 (capture of same sample shotgunned in Gamba2014)	Direct: IntCal20	7057	64	5210-5003 calBCE (6153±33 BP, OxA-28020)	Hungary_MN_ALPc	Polg√°r-Ferenci h√°t, M3-31	Hungary	47.88	21.19	1240K	3.494	769498	F	n/a (female)	n/a (female)	J1c5	PASS	..
I1736	I1736	StPet11, site 8, collection 6285, individual 11	MathiesonNature2018	Direct: IntCal20	8110	54	6242-6072 calBCE (7320±40 BP, Poz-81154)	Ukraine_N	Vasil'evka	Ukraine	47.4342	35.2764	1240K	1.238	649790	F	n/a (female)	n/a (female)	U5b2b1	PASS	..
I1734	I1734	StPet7, site 4, collection 6285, individual 14	MathiesonNature2018	Context: Based on being genetically a 4th degree relative of I1736 (ignore the direct date of 7451-7056 calBCE (8190¬±60 BP, Poz-81129) Direct: IntCal20 because of poor quality collagen)	8100	87	6300-6000 BCE	Ukraine_N	Vasil'evka	Ukraine	47.4342	35.2764	1240K	4.048	748908	M	R-V88	R1b	U5b2	PASS	..
I1738	I1738	StPet4, collection 6204, individual 4	MathiesonNature2018	Direct: IntCal20	7348	49	5475-5320 calBCE (6420±40 BP, Poz-81153)	Ukraine_N	Vovnigi	Ukraine	48.1333	35.0833	1240K	2.12	711174	M	I-L699	I2a1b1a2a2a	U5a2+16294	PASS	Xcontam=[0.005,0.013]
I1732	I1732	StPet3, collection 6204, individual 7	MathiesonNature2018	Direct: IntCal20	7218	50	5372-5134 calBCE (6300±40 BP, Poz-81130)	Ukraine_N	Vovnigi	Ukraine	48.1333	35.0833	1240K	2.552	732709	F	n/a (female)	n/a (female)	U4b	PASS	..
I1709_published	I1709	AG84_8; AG 84 3083 116, skull cache	LazaridisNature2016	Context: Archaeological - Period	10050	115	8300-7900 BCE	Jordan_PPNB_published_lc	'Ain Ghazal	Jordan	31.988	35.976	1240K	0.012	14362	M	..	..	n/a (<2x)	QUESTIONABLE_CRITICAL	mtcontam=0.699
I1727	I1727	AG_83_3082	LazaridisNature2016	Context: Archaeological - Period	10050	115	8300-7900 BCE	Jordan_PPNB_contam	'Ain Ghazal	Jordan	31.988	35.976	1240K	0.041	46234	M	F	F	T1a2	QUESTIONABLE_CRITICAL	mtcontam=[0.781,0.899]
I1710	I1710	AG83_6	LazaridisNature2016	Direct: IntCal20	9565	63	7741-7522 calBCE (8580±60 BP, Poz-81098)	Jordan_PPNB	'Ain Ghazal	Jordan	31.988	35.976	1240K	0.117	125457	M	E-M78	E1b1b1a1	T1a2	PASS	..
I1707	I1707	AG83_5	LazaridisNature2016	Direct: IntCal20	9569	54	7732-7537 calBCE (8590±50 BP, Poz-81097)	Jordan_PPNB	'Ain Ghazal	Jordan	31.988	35.976	1240K	0.142	147453	M	T-M70	T1a	R0a	QUESTIONABLE	mtcontam=[0.884,0.929]
I1704	I1704	AG89_1	LazaridisNature2016	Direct: IntCal20; date suspect because C:N ratio of 4.72	9159	97	7451-7056 calBCE (8190±60 BP, Poz-81095)	Jordan_PPNB_contam	'Ain Ghazal	Jordan	31.988	35.976	1240K	0.164	166952	F	n/a (female)	n/a (female)	T	QUESTIONABLE_CRITICAL	mtcontam=[0.771,0.878]
I1730	I1730	AG_84_3083_116	LazaridisNature2016	Direct: IntCal20	4356	57	2557-2296 calBCE (3925±31 BP, OxA-32775)	Jordan_EBA	'Ain Ghazal	Jordan	31.988	35.976	1240K	1.673	678920	M	J-M205	J2b1	R0a1a	PASS	..
I1699	I1699	AG84_5	LazaridisNature2016	Context: Archaeological - Period	8700	29	6800-6700 BCE	Jordan_PPNC	'Ain Ghazal	Jordan	31.988	35.976	1240K	0.309	292602	F	n/a (female)	n/a (female)	R0a2	PASS	mtcontam=[0.958,0.976]
I1670	I1670	SG11	LazaridisNature2016	Direct: IntCal20	6690	52	4840-4615 calBCE (5870±40 BP, Poz-81107)	Iran_C_SehGabi	Seh Gabi	Iran	34.5	47.96	1240K	0.132	141688	F	n/a (female)	n/a (female)	U3a'c	PASS	..
I1662	I1662	SG7	LazaridisNature2016	Direct: IntCal20	6677	55	4836-4610 calBCE (5860±40 BP, Poz-81105)	Iran_C_SehGabi	Seh Gabi	Iran	34.5	47.96	1240K	0.906	597039	M	J-PF5008	J2a2~	K1a12a	PASS	..
I1674	I1674	SG21	LazaridisNature2016	Direct: IntCal20	5831	56	3978-3798 calBCE (5105±35 BP, Poz-81108)	Iran_C_SehGabi	Seh Gabi	Iran	34.5	47.96	1240K	0.915	613907	M	G-GG362	G1a1a1b	I1c	PASS	..
I1665	I1665	SG19	LazaridisNature2016	Direct: IntCal20	5819	50	3957-3792 calBCE (5070±30 BP, Poz-81106)	Iran_C_SehGabi	Seh Gabi	Iran	34.5	47.96	1240K	1.477	729400	F	n/a (female)	n/a (female)	U7a	PASS	..
I1671	I1671	SG2	LazaridisNature2016	Direct: IntCal20	7686	54	5840-5636 calBCE (6850±50 BP, OxA-33168)	Iran_LN_SehGabi	Seh Gabi	Iran	34.5	47.96	1240K	0.663	511723	M	G-Z6553	G2a	K1a12a	QUESTIONABLE	..
I1193	I1193	Popov10, Cemetery 2, Burial 1	WangNature2021	Direct: IntCal20	6832	52	4989-4794 calBCE (5995±35 BP, Poz-83474)	Russia_MN_Boisman	Primorsky Krai, Boisman-2	Russia	42.7894	131.276	1240K	0.584	459378	M	C-F1699	C2a1a	C5b	PASS	damage.ds.half=0.049
I1190	I1190	Popov3, Cemetery 1, Burial 2A	WangNature2021	Direct: IntCal20	6675	126	4988-4462 calBCE (5860±100 BP, TERRA-06129717)	Russia_MN_Boisman	Primorsky Krai, Boisman-2	Russia	42.7894	131.276	1240K	1.668	736250	F	n/a (female)	n/a (female)	D4e5	PASS	damage.ds.half=0.046
I1196	I1196	Popov30, Cemetery 2, Burial 4A	WangNature2021	Direct: IntCal20	7058	64	5211-5001 calBCE (6155±35 BP, Poz-83476)	Russia_MN_Boisman	Primorsky Krai, Boisman-2	Russia	42.7894	131.276	1240K	0.265	255960	F	n/a (female)	n/a (female)	C5b1	PASS	..
I1197_published	I1197	Popov35, Cemetery 2, Burial 5A	WangNature2021	Direct: IntCal20	6804	57	4983-4726 calBCE (5970±40 BP, Poz-83477)	Russia_MN_Boisman_published	Primorsky Krai, Boisman-2	Russia	42.7894	131.276	1240K	0.541	446617	F	n/a (female)	n/a (female)	C5a	PASS	..
I1198	I1198	Popov41, Cemetery 2, Burial 6	WangNature2021	Direct: IntCal20	6872	61	5036-4799 calBCE (6030±40 BP, Poz-83478)	Russia_MN_Boisman	Primorsky Krai, Boisman-2	Russia	42.7894	131.276	1240K	0.091	101014	F	n/a (female)	n/a (female)	D4l2	PASS	..
I1202	I1202	Popov53, Pospelovo-1, Burial 1, Skeleton 1	WangNature2021	Direct: IntCal20	2850	48	997-825 calBCE (2760±35 BP, Poz-83438)	Russia_IA_Yankovsky	Pospelovo 1, Primorsky Krai	Russia	43.0614	131.887	1240K	2.965	710814	M	N-F1360	N1a2	C5b	PASS	..
MA1.SG	MA1	Malta1	RaghavanNature2013	Direct: IntCal20	24320	120	22621-22171 calBCE (20240±60 BP, UCIAMS-79666)	Russia_MA1_HG.SG	Mal'ta	Russia	52.9	103.5	Shotgun	1.206	805960	M	R	R	U	PASS	Literature
AfontovaGora2.SG	AfontovaGora2	AfontovaGora2 (AG-2)	RaghavanNature2013	Direct: IntCal20	16767	96	15001-14640 calBCE (13810±35 BP, UCIAMS-79661)	Russia_AfontovaGora2.SG	Afontova Gora	Russia	56.016	92.866	Shotgun	0.075	85263	M	R1b	R1b	..	PASS	Literature
Kostenki14.SG	Kostenki14	Kostenki14	Seguin-OrlandoScience2014	Direct: IntCal20	38052	725	37426-34726 calBCE (33250±500 BP, OxA-X-2395-15)	Russia_Kostenki14.SG	Kostenki	Russia	51.23	39.3	Shotgun	2.806	1048972	M	C-K281	C1b	U2	PASS	Literature
BR1.SG	I1502	HUNG370, BR1	GambaNatureCommunications2014	Direct: IntCal20	4026	51	2195-1973 calBCE (3686±28 BP, OxA-23799)	Hungary_EBA_Mako_published.SG	Kompolt-Kigyoser	Hungary	47.167	20.833	Shotgun	0.687	577595	F	n/a (female)	n/a (female)	K1c1	PASS	..
BR2.SG	I1504	HUNG381, BR2	GambaNatureCommunications2014	Direct: IntCal20	2858	43	987-833 calBCE (2769±24 BP, OxA-27859)	Hungary_LBA_Kyjatice.SG	Ludas-Varj√∫ d≈±l≈ë	Hungary	47.7251	20.0862	Shotgun	19.164	1150312	M	J-Y17946	J2a1a1a2b2a3b1a1b~	K1a1a	PASS	..
CO1.SG	I1497	HUNG353, CO1	GambaNatureCommunications2014	Direct: IntCal20	5019	100	3320-2922 calBCE (4421±27 BP, MAMS-14825)	Hungary_Baden_LateCA.SG	Apc-Berekalya I	Hungary	47.167	19.833	Shotgun	0.941	703912	F	n/a (female)	n/a (female)	H	PASS	..
IR1.SG	I1503	HUNG418, IR1	GambaNatureCommunications2014	Direct: IntCal20	2849	43	983-831 calBCE (2763±26 BP, OxA-27860)	Hungary_IA_Prescythian.SG	Ludas-Varju-Dulo	Hungary	47.82	19.95	Shotgun	1.117	778678	M	NO	NO	G2a1	PASS	Xcontam=0.006
KO1_published.SG	I1507	HUNG345a, KO1	GambaNatureCommunications2014	Direct: IntCal20	7661	37	5788-5640 calBCE (6835±34 BP, OxA-23757)	Hungary_EN_HG_Koros_published.SG	Tiszaszolos-Domah√°za	Hungary	47.5592	20.7212	Shotgun	1.116	782108	M	I-S21825	I2a1a1b	R1b1	PASS	Xcontam=0.007
KO2.SG	I1508	HUNG276, KO2	GambaNatureCommunications2014	Direct: IntCal20	7591	39	5716-5565 calBCE (6726±35 BP, OxA-28101)	Hungary_Koros_EN_o.SG	Beretty√≥√∫jfalu-Morotva-Liget	Hungary	47.3187	21.5274	Shotgun	0.088	97359	F	n/a (female)	n/a (female)	K1a	PASS	..
NE1.SG	I1506	PF325, NE1	GambaNatureCommunications2014	Direct: IntCal20	7146	75	5306-5064 calBCE (6237±32 BP, OxA-27861)	Hungary_MN_LBK.SG	Polg√°r-Ferenci h√°t, M3-31	Hungary	47.8465	21.1494	Shotgun	19.27	1150279	F	n/a (female)	n/a (female)	U5b2c	PASS	Literature
NE2.SG	I1498	HUNG302, NE2	GambaNatureCommunications2014	Direct: IntCal20	7094	62	5297-5048 calBCE (6207±30 BP, OxA-27858)	Hungary_MN_ALPc_published.SG	Debrecen Tocopart Erdoalja	Hungary	47.5247	21.5856	Shotgun	0.155	168441	F	n/a (female)	n/a (female)	H	PASS	..
NE3.SG	I1499	HUNG86, NE3	GambaNatureCommunications2014	Direct: IntCal20	7077	58	5286-5015 calBCE (6185±34 BP, OxA-27732)	Hungary_MN_ALPc_Bukk.SG	Garadna	Hungary	48.52	21.168	Shotgun	0.095	106203	F	n/a (female)	n/a (female)	X2b-T226C	PASS	..
NE4.SG	I1505	PF839/1198, NE4	GambaNatureCommunications2014	Direct: IntCal20	7057	64	5210-5003 calBCE (6153±33 BP, OxA-28020)	Hungary_MN_ALPc.SG	Polg√°r-Ferenci h√°t, M3-31	Hungary	47.8465	21.1494	Shotgun	0.074	84006	F	n/a (female)	n/a (female)	J1c5	PASS	..
NE5.SG	I1500	HUNG372, NE5	GambaNatureCommunications2014	Direct: IntCal20	7058	89	5301-4940 calBCE (6164±64 BP, OxA-23763)	Hungary_MN_ALPc.SG	Kompolt-Kigyoser	Hungary	47.167	20.833	Shotgun	0.852	667721	M	C-V20	C1a2	J1c1	PASS	Xcontam=0.008
NE7.SG	I1495	HUNG347, NE7	GambaNatureCommunications2014	Direct: IntCal20	6367	39	4496-4353 calBCE (5598±32 BP, MAMS-14819)	Hungary_LN_Lengyel_dup.I1495.SG	Apc-Berekalya I	Hungary	47.167	19.833	Shotgun	0.998	735772	M	I-P37	I2	N1a1a1a	PASS	..
StoraForvar11.SG	StoraForvar11	StoraForvar11	SkoglundScience2014	Direct: IntCal20	7365	68	5557-5230 calBCE (6459±70 BP, Ua-45742)	Sweden_HG.SG	Gotland, Stora KarlsoÃà	Sweden	57.285	17.971	Shotgun	0.09	101687	M	I-L596	I2	U5a1	PASS	Literature
Ajvide52.SG	Ajvide52	Ajvide52	SkoglundScience2014	Context: Archaeological - Period	4700	87	2900-2600 BCE	Sweden_PWC.SG	Gotland, Stora KarlsoÃà	Sweden	57.287	18.206	Shotgun	0.099	106714	M	I-P37	I2	V	PASS	Literature
Ajvide53.SG	Ajvide53	Ajvide53	SkoglundScience2014	Context: Archaeological - Period	4700	87	2900-2600 BCE	Sweden_PWC.SG	Gotland, Stora KarlsoÃà	Sweden	57.287	18.206	Shotgun	0.026	29343	F	n/a (female)	n/a (female)	U4d	PASS	Literature
Ajvide58.SG	Ajvide58	Ajvide58	SkoglundScience2014	Context: Archaeological - Period	4700	87	2900-2600 BCE	Sweden_PWC.SG	Gotland, Stora KarlsoÃà	Sweden	57.287	18.206	Shotgun	2.312	1021712	M	I-CTS595	I2a1a1	U4d	PASS	Literature
Ajvide59.SG	Ajvide59	Ajvide59	SkoglundScience2014	Context: Archaeological - Period	4700	87	2900-2600 BCE	Sweden_PWC_lc.SG	Gotland, Stora KarlsoÃà	Sweden	57.287	18.206	Shotgun	0.006	5818	M	..	..	n/a (<2x)	PASS	Literature
Ajvide70.SG	Ajvide70	Ajvide70	SkoglundScience2014	Context: Archaeological - Period	4700	87	2900-2600 BCE	Sweden_PWC.SG	Gotland, Stora KarlsoÃà	Sweden	57.287	18.206	Shotgun	0.171	179437	M	I-S21825	I2a1a1b	U4d	PASS	Literature
Gokhem2.SG	Gokhem2	Gokhem2	SkoglundScience2014	Direct: IntCal20	4928	46	3086-2907 calBCE (4368±27 BP, UBA-14087)	Sweden_TRB_MN.SG	GoÃàkhem, VaÃàstergoÃàtland	Sweden	58.174	13.408	Shotgun	1.549	739044	F	n/a (female)	n/a (female)	H1c	PASS	Literature
Gokhem4.SG	Gokhem4	Gokhem4	SkoglundScience2014	Direct: IntCal20	4924	63	3092-2887 calBCE (4341±44 BP, AA-R-10235)	Sweden_TRB_MN.SG	GoÃàkhem, VaÃàstergoÃàtland	Sweden	58.174	13.408	Shotgun	0.036	38289	M	I-L161	I2a1a2	H	PASS	Literature
Gokhem5.SG	Gokhem5	Gokhem5	SkoglundScience2014	Direct: IntCal20	5084	112	3331-2930 calBCE (4440±30 BP, Beta-368294)	Sweden_TRB_MN.SG	GoÃàkhem, VaÃàstergoÃàtland	Sweden	58.174	13.408	Shotgun	0.02	22799	F	n/a (female)	n/a (female)	K1e	PASS	Literature
Gokhem7.SG	Gokhem7	Gokhem7	SkoglundScience2014	Direct: IntCal20	4755	79	2921-2633 calBCE (4232±48 BP, AA-R-10236)	Sweden_TRB_MN_lc.SG	GoÃàkhem, VaÃàstergoÃàtland	Sweden	58.174	13.408	Shotgun	0.016	14376	F	n/a (female)	n/a (female)	H24	PASS	Literature
Ire8.SG	Ire8	Ire8	SkoglundScience2014	Context: Archaeological - Period	4575	274	3100-2150 BCE	Sweden_PWC_o.SG	Gotland, Stora KarlsoÃà	Sweden	57.833	18.6	Shotgun	0.042	47376	M	I-Y3749	I2a1a2	U4d	PASS	Literature
Iceman.SG	Iceman	Iceman	KellerNatureCommunications2012	Direct: IntCal20	5199	96	3486-3102 calBCE (4555±34 BP, ETH-8345.1-2)	Italy_North_MN_Iceman_contam.SG	Trentino-South Tyrol, Oetz valley	Italy	46.77	10.83	Shotgun	10.441	1132898	M	G-FGC5672	G2a2a1a2a1a1	K1	QUESTIONABLE_CRITICAL	Literature, Xcontam=0.074 so normally this would be a FAIL
LaBrana1_published.SG	I0585	LaBrana1	OlaldeNature2014	Direct: IntCal20	7811	65	5982-5741 calBCE (6980±50 BP, Beta-226472)	Spain_HG_published.SG	Le√≥n, La Bra√±a-Arintero	Spain	42.911	-5.3778	Shotgun	3.516	1056684	M	C-V20	C1a2	U5b2c1	PASS	Literature
I0061.SG	I0061	UzOO74	FuNature2016	Context: Union of layer dates of 6367-5991 calBCE (7280¬±80 BP, OxA-1665), 6412-6058 calBCE (7350¬±90 BP, OxA-2266), 6391-6028 calBCE (7330¬±90 BP, OxA-1667), 6591-6236 calBCE (7560¬±90 BP, OxA-1668), 6591-6236 calBCE (7560¬±90 BP, OxA-1669), 6374-5989 calBCE (7280¬±90 BP, OxA-2124), 6570-6092 calBCE (7510¬±90 BP, OxA-2125), 7032-6415 calBCE (7750¬±110 BP, OxA-1973), calibrated by IntCal20	8450	318	7050-5950 BCE	Russia_HG_Karelia.SG	Karelia, Yuzhnyy Oleni Ostrov	Russia	61.65	35.65	Shotgun	2.033	980019	M	R1	R1	C1	PASS	shotgun
RISE1.SG	RISE1	E8-A	AllentoftNature2015	Direct: IntCal20	4663	87	2866-2577 calBCE (4117±28 BP, UBA-16633)	Poland_CWC_3.SG	Oblaczkowo	Poland	52.29	17.54	Shotgun	0.014	16929	M	R-L754	R1b	K1b1a1	PASS	Literature
RISE21.SG	RISE21	barrow 4 central grave, N skeleton #1	AllentoftNature2015	Direct: IntCal20	3301	44	1426-1272 calBCE (3092±29 BP, OxA-28047)	Denmark_BA.SG	Karlstrup	Denmark	55.55	12.209	Shotgun	0.023	26656	M	..	..	N1a1a1a2	PASS	Literature
RISE42.SG	RISE42	PMD 98, III	AllentoftNature2015	Direct: IntCal20	4021	52	2193-1971 calBCE (3681±28 BP, OxA-28225)	Denmark_LN.SG	Marbjerg	Denmark	55.657	12.148	Shotgun	0.016	18293	M	F	F	H3v+16093	PASS	Literature
RISE47.SG	RISE47	N 358 grave 3 skeleton 8	AllentoftNature2015	Direct: IntCal20	3380	38	1499-1322 calBCE (3153±26 BP, OxA-28258)	Denmark_BA.SG	Sebber skole	Denmark	56.97	9.552	Shotgun	0.105	100839	M	R-M269	R1b1a1b	I	PASS	Literature
RISE61.SG	RISE61	PMD 17, V, N chamber lower layer	AllentoftNature2015	Direct: IntCal20	4569	89	2848-2492 calBCE (4071±27 BP, OxA-28296)	Denmark_MN_B.SG	Kyndel√∂se	Denmark	55.703	11.855	Shotgun	0.318	283860	M	R-M417	R1a1a1	J1c4	PASS	Literature
RISE71.SG	RISE71	PMD 57, I	AllentoftNature2015	Direct: IntCal20	4040	48	2197-1983 calBCE (3701±26 BP, OxA-28269)	Denmark_LN.SG	Falsh√∂j	Denmark	56.676	10.034	Shotgun	0.26	198374	F	n/a (female)	n/a (female)	H3b	PASS	Literature
RISE94.SG	RISE94	grave 26:I	AllentoftNature2015	Direct: IntCal20	4487	48	2623-2468 calBCE (4025±30 BP, OxA-29033)	Sweden_BattleAxe.SG	Viby	Sweden	56.025	14.233	Shotgun	0.927	598273	M	R-Z645	R1a1a1	K1a2a	PASS	Literature
RISE97.SG	RISE97	grave 72(II)	AllentoftNature2015	Direct: IntCal20	3895	48	2030-1830 calBCE (3590±29 BP, OxA-28986)	Sweden_LN.SG	Fredriksberg	Sweden	55.557	13.059	Shotgun	0.746	560913	F	n/a (female)	n/a (female)	K2a5	PASS	Literature
RISE98.SG	RISE98	grave 49, S skeleton	AllentoftNature2015	Direct: IntCal20	4082	62	2278-2032 calBCE (3736±32 BP, OxA-28987)	Sweden_LN.SG	L Beddinge 56	Sweden	55.381	13.445	Shotgun	6.125	1064729	M	R-U106	R1b1a1b1a1a	K1b1a1	PASS	Literature
RISE109.SG	RISE109	grave 1044	AllentoftNature2015	Direct: IntCal20	3821	54	1959-1770 calBCE (3544±26 BP, UB-16557)	Poland_EBA_Unetice.SG	Wojkowice	Poland	50.98	17.068	Shotgun	0.215	205887	F	n/a (female)	n/a (female)	U4	PASS	Literature
RISE139.SG	RISE139	grave 20/2011	AllentoftNature2015	Direct: IntCal20	3970	60	2137-1926 calBCE (3645±33 BP, Ua-44034)	Poland_EBA_Unetice.SG	Chociwel	Poland	50.796	17.094	Shotgun	0.023	26808	M	..	..	U2e1f1	PASS	Literature
RISE145.SG	RISE145	grave 1603	AllentoftNature2015	Direct: IntCal20	4015	56	2191-1956 calBCE (3677±31 BP, UB-16564)	Poland_EBA_Unetice.SG	Polwica	Poland	50.913	17.177	Shotgun	0.024	27063	F	n/a (female)	n/a (female)	H6a1b	PASS	Literature
RISE150.SG	RISE150	grave 02	AllentoftNature2015	Direct: IntCal20	3744	56	1886-1691 calBCE (3469±31 BP, Ua-42401)	Poland_EBA_Unetice.SG	Przeclawice	Poland	50.918	16.957	Shotgun	2.653	635332	F	n/a (female)	n/a (female)	U5a1b1	PASS	Literature
RISE154.SG	RISE154	grave 3	AllentoftNature2015	Direct: IntCal20	3786	47	1930-1751 calBCE (3522±24 BP, Uba-16555)	Poland_EBA_Unetice.SG	Szczepankowice	Poland	50.948	16.943	Shotgun	0.178	165345	F	n/a (female)	n/a (female)	K1a4a1	PASS	Literature
RISE174.SG	RISE174	grave 73	AllentoftNature2015	Direct: IntCal20	1405	51	433-639 calCE (1521±38 BP, UBA-28275)	Sweden_IA.SG	Oxie 7	Sweden	55.545	13.098	Shotgun	2.776	640133	M	R-M269	R1b1a1b	W1	PASS	Literature
RISE175.SG	RISE175	barrow I grave 14:1	AllentoftNature2015	Direct: IntCal20	3233	60	1396-1131 calBCE (3025±30 BP, OxA-28998)	Sweden_BA.SG	Abek√•s I	Sweden	55.397	13.6	Shotgun	0.104	109619	M	I-Y18697	I1a10~	T1a1	PASS	Literature
RISE179.SG	RISE179	barrow I grave 5:1, gallery grave	AllentoftNature2015	Direct: IntCal20	3843	55	2015-1774 calBCE (3556±28 BP, OxA-29193)	Sweden_LN.SG	Abek√•s I	Sweden	55.397	13.6	Shotgun	0.045	49540	M	I1	I1	K1a3	PASS	Literature
RISE207.SG	RISE207	Cranium XII	AllentoftNature2015	Direct: IntCal20	3344	46	1495-1301 calBCE (3130±27 BP, OxA-29651)	Sweden_BA.SG	√Ñngam√∂llan	Sweden	55.997	14.104	Shotgun	0.017	19464	M	I1	I1	J1c8a1	PASS	Literature
RISE210.SG	RISE210	Cranium VI	AllentoftNature2015	Direct: IntCal20	3312	44	1436-1286 calBCE (3105±28 BP, OxA-29654)	Sweden_BA.SG	√Ñngam√∂llan	Sweden	55.997	14.104	Shotgun	0.046	49717	F	n/a (female)	n/a (female)	T2a1a	PASS	Literature
RISE240.SG	RISE240	kurgan 1, grave 11	AllentoftNature2015	Direct: IntCal20	4705	71	2879-2631 calBCE (4160±30 BP, GrA-45038)	Russia_Kalmykia_EBA_Yamnaya.SG	Sukhaya Termista I	Russia	46.58	43.678	Shotgun	0.201	206405	F	n/a (female)	n/a (female)	U5a1d1	PASS	Literature
RISE247.SG	RISE247	ID 3437	AllentoftNature2015	Direct: IntCal20	3607	49	1743-1544 calBCE (3372±29 BP, OxA-29769)	Hungary_MBA_Vatya.SG	Sz√°zhalombatta-F√∂ldv√°r	Hungary	47.327	18.962	Shotgun	0.273	230847	M	I-L1229	I2a1b1a1b1	H11a	PASS	Literature
RISE254.SG	RISE254	ID 4091	AllentoftNature2015	Direct: IntCal20	3948	53	2130-1898 calBCE (3631±29 BP, OxA-29842)	Hungary_MBA_Vatya_o.SG	Sz√°zhalombatta-F√∂ldv√°r	Hungary	47.327	18.962	Shotgun	0.038	41375	M	I-S21825	I2a1a1b	J1c9	PASS	Literature
RISE276.SG	RISE276	bog find 1940	AllentoftNature2015	Direct: IntCal20	2612	74	789-546 calBCE (2525±25 BP, OxA-30485)	Denmark_LBA.SG	Trundholm II	Denmark	55.914	11.565	Shotgun	0.083	90564	M	R-L52	R1b1a1b1a1	T2b	PASS	Literature
RISE349.SG	RISE349	Grave # 33	AllentoftNature2015	Direct: IntCal20	3893	55	2034-1780 calBCE (3588±34 BP, OxA-30987)	Hungary_Maros_EBA.SG	Battonya V√∂r√∂s Oktober	Hungary	46.356	20.985	Shotgun	0.082	92315	F	n/a (female)	n/a (female)	T2b3	PASS	Literature
RISE371.SG	RISE371	Grave # 105	AllentoftNature2015	Direct: IntCal20	3982	60	2137-1939 calBCE (3653±32 BP, OxA-30988)	Hungary_Maros_EBA.SG	Sz√∂reg-C (Sziv Utca)	Hungary	46.22	20.199	Shotgun	0.045	51705	F	n/a (female)	n/a (female)	U5a2b	PASS	Literature
RISE373.SG	RISE373	Grave # 123	AllentoftNature2015	Direct: IntCal20	3751	52	1887-1694 calBCE (3476±30 BP, OxA-31104)	Hungary_Maros_EBA.SG	Sz√∂reg-C (Sziv Utca)	Hungary	46.22	20.199	Shotgun	0.282	250743	F	n/a (female)	n/a (female)	K1a2a	PASS	Literature
RISE374.SG	RISE374	Grave # 147	AllentoftNature2015	Direct: IntCal20	3643	58	1872-1565 calBCE (3402±34 BP, OxA-30989)	Hungary_Maros_EBA.SG	Sz√∂reg-C (Sziv Utca)	Hungary	46.22	20.199	Shotgun	0.149	141084	M	G-Z6484	G2a2a1a2	T2b	PASS	Literature
RISE386.SG	RISE386	burial 4	AllentoftNature2015	Direct: IntCal20	4147	66	2335-2041 calBCE (3775±34 BP, OxA-30991)	Russia_MLBA_Sintashta.SG	Bulanovo	Russia	52.453	55.16	Shotgun	0.415	303319	M	R-M417	R1a1a1	J1c1b1a	PASS	Literature
RISE391.SG	RISE391	kurgan 7 burial 36	AllentoftNature2015	Direct: IntCal20	3924	55	2126-1885 calBCE (3612±34 BP, OxA-30998)	Kazakhstan_MLBA_Sintashta_o.SG	Tanabergen II	Kazakhstan	50.593	56.83	Shotgun	0.056	53217	F	n/a (female)	n/a (female)	N1a1a1a1	PASS	Literature
RISE392.SG	RISE392	kurgan 4 burial B	AllentoftNature2015	Direct: IntCal20	3943	57	2131-1891 calBCE (3626±33 BP, OxA-30999)	Russia_MLBA_Sintashta.SG	Stepnoe VII Cemetery	Russia	53.876	59.076	Shotgun	0.598	506681	M	R-Z2124	R1a1a1b2a2	J2b1a2a	QUESTIONABLE	Literature, Xcontam=0.020
RISE394.SG	RISE394	burial 6 skeleton 1	AllentoftNature2015	Direct: IntCal20	3803	59	1953-1748 calBCE (3532±34 BP, OxA-30993)	Russia_MLBA_Sintashta.SG	Bulanovo	Russia	52.453	55.16	Shotgun	0.363	324923	F	n/a (female)	n/a (female)	U2e1e	PASS	Literature
RISE395.SG	RISE395	kurgan 25 burial 12	AllentoftNature2015	Direct: IntCal20	3815	60	2008-1750 calBCE (3540±33 BP, OxA-30996)	Russia_MLBA_Sintashta.SG	Bol'shekaraganskii	Russia	52.637	59.536	Shotgun	2.397	856451	F	n/a (female)	n/a (female)	U2e1h	PASS	Literature
RISE396.SG	RISE396	tomb 6 skeleton 1	AllentoftNature2015	Direct: IntCal20	3009	56	1196-932 calBCE (2879±31 BP, OxA-31001)	Armenia_LBA.SG	Kapan	Armenia	39.2	46.4	Shotgun	0.056	64207	F	n/a (female)	n/a (female)	H6b	PASS	Literature
RISE397.SG	RISE397	tomb 6 skeleton 2	AllentoftNature2015	Direct: IntCal20	2908	44	1049-846 calBCE (2807±31 BP, OxA-31002)	Armenia_LBA.SG	Kapan	Armenia	39.2	46.4	Shotgun	0.241	240025	M	R-BY3296	S1a1b1d	T1a2	PASS	Literature
RISE407.SG	RISE407	#5	AllentoftNature2015	Direct: IntCal20	2935	59	1118-854 calBCE (2827±40 BP, UBA-27938)	Armenia_LBA.SG	Norabak	Armenia	40.15	45.86	Shotgun	0.249	181928	F	n/a (female)	n/a (female)	H8a	PASS	Literature
RISE408.SG	RISE408	#6	AllentoftNature2015	Direct: IntCal20	3050	58	1212-1010 calBCE (2908±32 BP, UBA-27939)	Armenia_LBA.SG	Norabak	Armenia	40.15	45.86	Shotgun	0.106	115395	M	J-L283	J2b2a1	I5c	PASS	Literature
RISE412.SG	RISE412	#10	AllentoftNature2015	Direct: IntCal20	3018	56	1201-935 calBCE (2885±31 BP, UBA-27940)	Armenia_LBA.SG	Noratus	Armenia	40.4167	45.2	Shotgun	0.105	116569	F	n/a (female)	n/a (female)	U4c1a	PASS	Literature
RISE413.SG	RISE413	#11	AllentoftNature2015	Direct: IntCal20	3764	52	1919-1696 calBCE (3493±34 BP, UBA-28941)	Armenia_MBA.SG	Nerquin Getashen	Armenia	40.14	45.26	Shotgun	0.034	25238	M	R1b	R1b	T2c1f	PASS	Literature
RISE416.SG	RISE416	#14	AllentoftNature2015	Direct: IntCal20	3477	49	1616-1443 calBCE (3259±40 BP, UBA-27942)	Armenia_MBA.SG	Nerquin Getashen	Armenia	40.14	45.26	Shotgun	0.025	29051	M	E	E	K1a17a	PASS	Literature
RISE423.SG	RISE423	#21	AllentoftNature2015	Direct: IntCal20	3251	57	1407-1211 calBCE (3038±32 BP, UBA-27944)	Armenia_MBA.SG	Nerquin Getashen	Armenia	40.14	45.26	Shotgun	0.642	378408	M	E-S11387	E1b1b1b2a1a1a~	T2a	PASS	Literature
RISE431.SG	RISE431	Barrow 4, skeleton 2	AllentoftNature2015	Direct: IntCal20	4125	59	2286-2044 calBCE (3762±27 BP, OxA-27967)	Poland_CordedWare_ProtoUnetice.SG	Leki Male	Poland	52.143	16.538	Shotgun	0.111	120436	M	R-M417	R1a1a1	T2e	PASS	Literature
RISE434.SG	RISE434	43891	AllentoftNature2015	Direct: IntCal20	4703	73	2880-2629 calBCE (4161±34 BP, UBA-27946)	Germany_CordedWare.SG	Tiefbrunn	Germany	48.932	12.259	Shotgun	0.1	107949	M	R-BY29826	R1a1a1b2a2b1a	U4	PASS	Literature
RISE435.SG	RISE435	43892	AllentoftNature2015	Direct: IntCal20	4627	97	2865-2497 calBCE (4094±33 BP, UBA-27947)	Germany_CordedWare_o1.SG	Tiefbrunn	Germany	48.932	12.259	Shotgun	0.043	48971	F	n/a (female)	n/a (female)	J1b1a1	PASS	Literature
RISE436.SG	RISE436	43893	AllentoftNature2015	Direct: IntCal20	4671	86	2869-2579 calBCE (4124±31 BP, UBA-27948)	Germany_CordedWare_o1.SG	Tiefbrunn	Germany	48.932	12.259	Shotgun	0.076	61202	M	R1b	R1b	U5b1c2	PASS	Literature
RISE446.SG	RISE446	burial 13 male	AllentoftNature2015	Direct: IntCal20	4486	58	2662-2460 calBCE (4015±38 BP, UBA-27950)	Germany_CordedWare.SG	Bergrheinfeld	Germany	50.009	10.18	Shotgun	0.172	181967	M	R-S3479	R1a1a1a~	U5b1c2	PASS	Literature
RISE471.SG	RISE471	burial 1	AllentoftNature2015	Direct: IntCal20	3543	46	1687-1517 calBCE (3330±29 BP, OxA-32104)	Germany_BA.SG	Untermeitingen	Germany	48.17	10.814	Shotgun	0.101	112715	M	R-V3286	R1b1a1b2a2b1	J1c1b	PASS	Literature
RISE479.SG	RISE479	ID 1129/1706 Q3 (P23)	AllentoftNature2015	Context: Archaeological - Period	3700	144	2000-1500 BCE	Hungary_MBA_Vatya_o2.SG	Erd 4	Hungary	47.341	18.896	Shotgun	1.4	846862	M	I-Y4902	I2a1b1a1b1b1~	T2b	PASS	Literature
RISE480.SG	RISE480	ID 1039/1550 Q1 (P24)	AllentoftNature2015	Context: Archaeological - Period	3550	58	1700-1500 BCE	Hungary_MBA_Vatya.SG	Erd 4	Hungary	47.341	18.896	Shotgun	0.148	153808	F	n/a (female)	n/a (female)	U5a2a	PASS	Literature
[truncated: 7,898 more rows]

## Sheet: 6 | coanalyzed_HO_indivs
Version ID	Master ID	Publication	Group Label	Locality	Country	Lat.	Long.	SNPs hit on autosomal targets	Sex	Restrictions (0=none; 1=Basic signed letter; 2=Restrictive signed letter; 3=Bolnick signed letter; 4=Never release; 5=Disease patient; 6=Basic signed letter but drafts should be circulated to Papua New Guinea Medical Research Advisory Group in advance of publication)	ASSESSMENT	ASSESSMENT REASONING (Xcontam interval is listed if lower bound is >0.005, "QUESTIONABLE" if lower bound is 0.01-0.02, "QUESTIONABLE_CRITICAL" or "FAIL" if lower bound is >0.02) (mtcontam confidence interval is listed if coverage >2 and upper bound is <0.98: 0.9-0.95 is "QUESTIONABLE"; <0.9 is "QUESTIONABLE_CRITICAL", questionable status gets overriden by ANGSD with PASS if upper bound of contami…
[truncated: 8,227 more rows]

[truncated: 1 more sheets: 7 | modeling_presentday_Swahili]
